# Supplementary material for: Crystal structure of bis­(aceto­nitrile-κN)(4,4′-di-tert-butyl-2,2′-bi­pyridine-κ2 N,N′)platinum(II) bis­(tetra­fluorido­borate) packing as head-to-head dimers
Source: Acta Crystallogr E Crystallogr Commun. 2018 Apr 24;74(Pt 5):695–7. doi: 10.1107/S2056989018005923 (PMC5947490; doi:10.1107/S2056989018005923)
Supplement: Supplementary file 1 [file e-74-00695-sup1.cif]

##############################################################################
#                                                                            #
# This CIF contains the data in a paper accepted for publication in          #
# Acta Crystallographica Section E. It conforms to the requirements of       #
# Notes for Authors for Acta Crystallographica Section E, and has been       #
# peer reviewed under the auspices of the IUCr Commission on Journals.       #
#                                                                            #
# Full details of the Crystallographic Information File format               #
# are given in the paper "The Crystallographic Information File (CIF):       #
# a New Standard Archive File for Crystallography" by S. R. Hall, F. H.      #
# Allen and I. D. Brown [Acta Cryst. (1991), A47, 655-685].                  #
#                                                                            #
# The current version of the core CIF dictionary is obtainable from          #
# ftp://ftp.iucr.org/pub/cif_core.dic.                                       #
#                                                                            #
# Software is freely available for graphical display of the structure(s)     #
# in this CIF. For information consult the CIF software page                 #
# http://www.iucr.org/resources/cif/software.                                #
#                                                                            #
# This file may be used for bona fide research purposes within the           #
# scientific community so long as proper attribution is given to the journal # 
# article from which it was obtained.                                        #
#                                                                            #
##############################################################################
data_I
_database_code_depnum_ccdc_archive 'CCDC 1837532'
_audit_creation_method     SHELXL-97
_journal_date_recd_electronic     2018-04-09
_journal_date_accepted     2018-04-16
_journal_name_full     'Acta Crystallographica, Section E'
_journal_year     2018
_journal_volume     74
_journal_issue      5
_journal_page_first     695
_journal_page_last     697
_journal_paper_category     GM
_journal_paper_doi     10.1107/S2056989018005923
_journal_coeditor_code     JJ2198
_publ_contact_author_name     'Bradley W. Smucker'
_publ_contact_author_address
;
Austin College
900 N Grand
Sherman, TX 75090-4400
USA
;
_publ_contact_author_email     bsmucker@austincollege.edu
_publ_contact_author_fax     903-813-2420
_publ_contact_author_phone     903-813-2217
_publ_section_title
;\
Crystal structure of
bis(acetonitrile-\k<i>N</i>)(4,4'-di-<i>tert</i>-butyl-2,2'-bipyridine-\
\k^2^<i>N</i>,<i>N</i>')platinum(II) bis(tetrafluoridoborate) packing as
head-to-head dimers
;
loop_
    _publ_author_name
    _publ_author_address
    'Joseph, Chris'
;
Austin College
900 N Grand
Sherman, TX 75090-4400
USA
;
    'Nesterov, Vladimir N.'
;
University of North Texas
1155 Union Circle
Denton, TX 76203-5070
USA
;
    'Smucker, Bradley W.'
;
Austin College
900 N Grand
Sherman, TX 75090-4400
USA
;
_publ_section_synopsis
;
The bulky <i>tert</i>-butyl groups of the dbbpy ligand do not preclude the
formation of head-to-head dimers in the crystal structure of
bis(acetonitrile)(4,4'-di-<i>tert</i>-butyl-2,2'-bipyridine)platinum(II)
tetrafluoridoborate.
;
_chemical_name_systematic
;\
Bis(acetonitrile-\k<i>N</i>)(4,4'-di-<i>tert</i>-butyl-2,2'-bipyridine-\
\k^2^<i>N</i>,<i>N</i>')platinum(II) bis(tetrafluoridoborate)
;
_chemical_name_common     ?
_chemical_formula_moiety     'C22 H30 N4 Pt 2+, 2(B F4 -)'
_chemical_formula_sum     'C22 H30 B2 F8 N4 Pt'
_chemical_formula_iupac     '[Pt (C18 H24 N2) (C2 H3 N1)2] (B F4)2'
_chemical_formula_weight     719.21
_chemical_melting_point     ?
_symmetry_cell_setting     orthorhombic
_symmetry_space_group_name_H-M     'P b c n'
_symmetry_space_group_name_Hall     '-P 2n 2ab '
loop_
    _symmetry_equiv_pos_as_xyz
    'x, y, z'
    '-x+1/2, -y+1/2, z+1/2'
    '-x, y, -z+1/2'
    'x+1/2, -y+1/2, -z'
    '-x, -y, -z'
    'x-1/2, y-1/2, -z-1/2'
    'x, -y, z-1/2'
    '-x-1/2, y-1/2, z'
_cell_length_a     16.3409(10)
_cell_length_b     13.0447(8)
_cell_length_c     25.1105(16)
_cell_angle_alpha     90.00
_cell_angle_beta     90.00
_cell_angle_gamma     90.00
_cell_volume     5352.6(6)
_cell_formula_units_Z     8
_cell_measurement_reflns_used     9946
_cell_measurement_theta_min     2.16
_cell_measurement_theta_max     27.10
_cell_measurement_temperature     100(2)
_exptl_crystal_description     plate
_exptl_crystal_colour     yellow
_exptl_crystal_size_max     0.14
_exptl_crystal_size_mid     0.14
_exptl_crystal_size_min     0.08
_exptl_crystal_density_diffrn     1.785
_exptl_crystal_density_meas     ?
_exptl_crystal_density_method     'not measured'
_exptl_crystal_F_000     2800
_exptl_absorpt_coefficient_mu     5.317
_exptl_absorpt_correction_type     multi-scan
_exptl_absorpt_process_details
;
(SADABS; Bruker, 2001)
;
_exptl_absorpt_correction_T_min     0.5148
_exptl_absorpt_correction_T_max     0.6818
_exptl_special_details     ?
_diffrn_ambient_temperature     100(2)
_diffrn_radiation_type     MoK\a
_diffrn_radiation_wavelength     0.71073
_diffrn_radiation_source     'fine-focus sealed tube'
_diffrn_radiation_monochromator     graphite
_diffrn_measurement_device_type     'Bruker APEXII CCD'
_diffrn_measurement_method     '\w scans'
_diffrn_detector_area_resol_mean     ?
_diffrn_reflns_number     61655
_diffrn_reflns_av_R_equivalents     0.0479
_diffrn_reflns_av_sigmaI/netI     0.0232
_diffrn_reflns_theta_min     1.62
_diffrn_reflns_theta_max     27.11
_diffrn_reflns_theta_full     27.11
_diffrn_measured_fraction_theta_max     1.000
_diffrn_measured_fraction_theta_full     1.000
_diffrn_reflns_limit_h_min     -20
_diffrn_reflns_limit_h_max     20
_diffrn_reflns_limit_k_min     -16
_diffrn_reflns_limit_k_max     16
_diffrn_reflns_limit_l_min     -32
_diffrn_reflns_limit_l_max     32
_refine_special_details
;
 Refinement of F^2^ against ALL reflections.  The weighted R-factor wR and
 goodness of fit S are based on F^2^, conventional R-factors R are based
 on F, with F set to zero for negative F^2^. The threshold expression of
 F^2^ > 2sigma(F^2^) is used only for calculating R-factors(gt) etc. and is
 not relevant to the choice of reflections for refinement.  R-factors based
 on F^2^ are statistically about twice as large as those based on F, and R-
 factors based on ALL data will be even larger.
;
_reflns_number_total     5919
_reflns_number_gt     4823
_reflns_threshold_expression     >2sigma(I)
_refine_ls_structure_factor_coef     Fsqd
_refine_ls_matrix_type     full
_refine_ls_R_factor_all     0.0447
_refine_ls_R_factor_gt     0.0333
_refine_ls_wR_factor_gt     0.1054
_refine_ls_wR_factor_ref     0.1133
_refine_ls_goodness_of_fit_ref     1.012
_refine_ls_restrained_S_all     1.012
_refine_ls_number_reflns     5919
_refine_ls_number_parameters     342
_refine_ls_number_restraints     0
_refine_ls_hydrogen_treatment     constr
_refine_ls_weighting_scheme     calc
_refine_ls_weighting_details
         'calc w=1/[\s^2^(Fo^2^)+(0.0800P)^2^+5.0000P] where P=(Fo^2^+2Fc^2^)/3'
_atom_sites_solution_hydrogens     geom
_atom_sites_solution_primary     direct
_atom_sites_solution_secondary     difmap
_refine_ls_shift/su_max     0.001
_refine_ls_shift/su_mean     0.000
_refine_diff_density_max     1.392
_refine_diff_density_min     -1.555
_refine_ls_extinction_method     none
_refine_ls_extinction_coef     ?
loop_
    _atom_type_symbol
    _atom_type_description
    _atom_type_scat_dispersion_real
    _atom_type_scat_dispersion_imag
    _atom_type_scat_source
    'C' 'C' 0.0033 0.0016
                         'International Tables Vol C Tables 4.2.6.8 and 6.1.1.4'
    'H' 'H' 0.0000 0.0000
                         'International Tables Vol C Tables 4.2.6.8 and 6.1.1.4'
    'B' 'B' 0.0013 0.0007
                         'International Tables Vol C Tables 4.2.6.8 and 6.1.1.4'
    'N' 'N' 0.0061 0.0033
                         'International Tables Vol C Tables 4.2.6.8 and 6.1.1.4'
    'F' 'F' 0.0171 0.0103
                         'International Tables Vol C Tables 4.2.6.8 and 6.1.1.4'
    'Pt' 'Pt' -1.7033 8.3905
                         'International Tables Vol C Tables 4.2.6.8 and 6.1.1.4'
_computing_data_collection
;
APEX2 (Bruker, 2007)
;
_computing_cell_refinement
;
APEX2 (Bruker, 2007)
;
_computing_data_reduction
;
APEX2 (Bruker, 2007)
;
_computing_structure_solution
;
SHELXS97 (Sheldrick, 2008)
;
_computing_structure_refinement
;
SHELXL97 (Sheldrick, 2008)
;
_computing_molecular_graphics
;
SHELXTL (Sheldrick, 2008)
;
_computing_publication_material
;
SHELXTL (Sheldrick, 2008) and Mercury (Macrae <i>et al.</i>,
2006)
;
loop_
    _atom_site_type_symbol
    _atom_site_label
    _atom_site_fract_x
    _atom_site_fract_y
    _atom_site_fract_z
    _atom_site_U_iso_or_equiv
    _atom_site_adp_type
    _atom_site_calc_flag
    _atom_site_refinement_flags
    _atom_site_occupancy
    _atom_site_symmetry_multiplicity
    _atom_site_disorder_assembly
    _atom_site_disorder_group
    Pt Pt1 0.098683(11) 0.487050(15) 0.187162(8) 0.02001(9) Uani d . 1 1 . .
    N N1 0.1092(2) 0.3711(3) 0.23845(16) 0.0200(8) Uani d . 1 1 . .
    C C1 0.1088(3) 0.3805(4) 0.29169(19) 0.0230(10) Uani d . 1 1 . .
    H H1A 0.1042 0.4469 0.3070 0.028 Uiso calc R 1 1 . .
    N N2 0.1029(2) 0.3703(3) 0.13593(17) 0.0227(9) Uani d . 1 1 . .
    C C2 0.1149(3) 0.2965(4) 0.3246(2) 0.0261(11) Uani d . 1 1 . .
    H H2A 0.1140 0.3054 0.3622 0.031 Uiso calc R 1 1 . .
    N N3 0.1005(2) 0.5974(3) 0.24244(18) 0.0247(9) Uani d . 1 1 . .
    C C3 0.1223(3) 0.1981(4) 0.30320(17) 0.0188(9) Uani d . 1 1 . .
    N N4 0.0870(2) 0.5961(3) 0.13214(18) 0.0261(9) Uani d . 1 1 . .
    C C4 0.1233(3) 0.1908(3) 0.24737(17) 0.0203(9) Uani d . 1 1 . .
    H H4A 0.1280 0.1254 0.2310 0.024 Uiso calc R 1 1 . .
    C C5 0.1174(3) 0.2771(4) 0.21635(17) 0.0197(9) Uani d . 1 1 . .
    C C6 0.1182(3) 0.2775(4) 0.15764(18) 0.0214(10) Uani d . 1 1 . .
    C C7 0.1341(3) 0.1931(3) 0.12624(17) 0.0197(9) Uani d . 1 1 . .
    H H7A 0.1449 0.1288 0.1425 0.024 Uiso calc R 1 1 . .
    C C8 0.1346(3) 0.2010(4) 0.07074(18) 0.0235(10) Uani d . 1 1 . .
    C C9 0.1159(3) 0.2968(4) 0.0501(2) 0.0282(11) Uani d . 1 1 . .
    H H9A 0.1142 0.3057 0.0125 0.034 Uiso calc R 1 1 . .
    C C10 0.0999(3) 0.3787(4) 0.08242(19) 0.0281(12) Uani d . 1 1 . .
    H H10A 0.0864 0.4429 0.0669 0.034 Uiso calc R 1 1 . .
    C C11 0.1265(3) 0.1023(4) 0.33750(18) 0.0224(10) Uani d . 1 1 . .
    C C12 0.2078(3) 0.0461(4) 0.32623(19) 0.0261(10) Uani d . 1 1 . .
    H H12A 0.2115 0.0299 0.2882 0.039 Uiso calc R 1 1 . .
    H H12B 0.2099 -0.0174 0.3470 0.039 Uiso calc R 1 1 . .
    H H12C 0.2538 0.0903 0.3364 0.039 Uiso calc R 1 1 . .
    C C13 0.0557(3) 0.0306(4) 0.3229(2) 0.0274(11) Uani d . 1 1 . .
    H H13A 0.0624 0.0069 0.2861 0.041 Uiso calc R 1 1 . .
    H H13B 0.0038 0.0675 0.3263 0.041 Uiso calc R 1 1 . .
    H H13C 0.0557 -0.0285 0.3470 0.041 Uiso calc R 1 1 . .
    C C14 0.1207(3) 0.1287(4) 0.39695(19) 0.0315(12) Uani d . 1 1 . .
    H H14A 0.0716 0.1698 0.4034 0.047 Uiso calc R 1 1 . .
    H H14B 0.1693 0.1677 0.4076 0.047 Uiso calc R 1 1 . .
    H H14C 0.1177 0.0653 0.4178 0.047 Uiso calc R 1 1 . .
    C C15 0.1569(3) 0.1088(4) 0.03663(18) 0.0249(10) Uani d . 1 1 . .
    C C16 0.0911(4) 0.0262(4) 0.0438(2) 0.0344(13) Uani d . 1 1 . .
    H H16A 0.0875 0.0072 0.0815 0.052 Uiso calc R 1 1 . .
    H H16B 0.1057 -0.0344 0.0227 0.052 Uiso calc R 1 1 . .
    H H16C 0.0382 0.0528 0.0317 0.052 Uiso calc R 1 1 . .
    C C17 0.2397(3) 0.0657(5) 0.0539(2) 0.0389(13) Uani d . 1 1 . .
    H H17A 0.2383 0.0504 0.0921 0.058 Uiso calc R 1 1 . .
    H H17B 0.2826 0.1163 0.0468 0.058 Uiso calc R 1 1 . .
    H H17C 0.2512 0.0027 0.0340 0.058 Uiso calc R 1 1 . .
    C C18 0.1638(4) 0.1369(4) -0.02260(19) 0.0379(14) Uani d . 1 1 . .
    H H18A 0.1101 0.1584 -0.0359 0.057 Uiso calc R 1 1 . .
    H H18B 0.1826 0.0771 -0.0428 0.057 Uiso calc R 1 1 . .
    H H18C 0.2029 0.1932 -0.0269 0.057 Uiso calc R 1 1 . .
    C C19 0.1018(3) 0.6625(4) 0.2714(2) 0.0249(11) Uani d . 1 1 . .
    C C20 0.1019(3) 0.7449(5) 0.3107(2) 0.0320(13) Uani d . 1 1 . .
    H H20A 0.1448 0.7945 0.3019 0.048 Uiso calc R 1 1 . .
    H H20B 0.1124 0.7162 0.3461 0.048 Uiso calc R 1 1 . .
    H H20C 0.0486 0.7793 0.3106 0.048 Uiso calc R 1 1 . .
    C C21 0.0799(3) 0.6560(4) 0.1006(2) 0.0282(11) Uani d . 1 1 . .
    C C22 0.0702(4) 0.7321(4) 0.0583(2) 0.0435(15) Uani d . 1 1 . .
    H H22B 0.0863 0.7018 0.0241 0.065 Uiso calc R 1 1 . .
    H H22C 0.1049 0.7916 0.0659 0.065 Uiso calc R 1 1 . .
    H H22A 0.0129 0.7538 0.0565 0.065 Uiso calc R 1 1 . .
    F F5 0.3387(3) 0.4742(3) 0.18538(12) 0.0439(9) Uani d . 1 1 . .
    F F1 0.0964(2) 0.5412(3) 0.37735(13) 0.0444(9) Uani d . 1 1 . .
    F F6 0.4162(2) 0.3323(3) 0.18232(14) 0.0466(9) Uani d . 1 1 . .
    F F7 0.2907(2) 0.3270(3) 0.22056(14) 0.0499(9) Uani d . 1 1 . .
    F F8 0.3013(2) 0.3445(3) 0.13080(14) 0.0481(9) Uani d . 1 1 . .
    F F2 0.0499(2) 0.5587(3) 0.46122(13) 0.0498(9) Uani d . 1 1 . .
    F F3 0.1841(2) 0.5745(3) 0.44502(13) 0.0519(10) Uani d . 1 1 . .
    F F4 0.1237(3) 0.4179(3) 0.43888(16) 0.0742(14) Uani d . 1 1 . .
    B B1 0.1145(5) 0.5186(6) 0.4330(2) 0.0345(16) Uani d . 1 1 . .
    B B2 0.3361(4) 0.3695(5) 0.1792(2) 0.0293(13) Uani d . 1 1 . .
loop_
    _atom_site_aniso_label
    _atom_site_aniso_U_11
    _atom_site_aniso_U_22
    _atom_site_aniso_U_33
    _atom_site_aniso_U_12
    _atom_site_aniso_U_13
    _atom_site_aniso_U_23
    Pt1 0.02479(13) 0.01503(13) 0.02021(13) -0.00068(6) -0.00068(7) 0.00112(6)
    N1 0.025(2) 0.018(2) 0.018(2) -0.0017(15) -0.0023(15) -0.0012(15)
    C1 0.034(3) 0.018(2) 0.017(2) -0.0026(19) -0.0004(19) -0.0040(19)
    N2 0.031(2) 0.016(2) 0.022(2) -0.0061(15) -0.0026(16) 0.0006(16)
    C2 0.037(3) 0.023(3) 0.019(2) -0.001(2) -0.003(2) -0.002(2)
    N3 0.026(2) 0.021(2) 0.028(2) 0.0024(15) -0.0013(16) 0.0027(18)
    C3 0.021(2) 0.018(2) 0.018(2) -0.0039(18) 0.0009(18) 0.0024(17)
    N4 0.030(2) 0.018(2) 0.031(2) 0.0031(16) -0.0006(17) -0.0011(18)
    C4 0.023(2) 0.022(2) 0.016(2) -0.0032(18) -0.0004(18) -0.0033(18)
    C5 0.022(2) 0.019(2) 0.018(2) -0.0040(17) 0.0009(18) -0.0023(17)
    C6 0.022(2) 0.022(2) 0.020(2) -0.0055(18) -0.0032(18) 0.0021(18)
    C7 0.023(2) 0.017(2) 0.019(2) -0.0040(18) -0.0039(18) 0.0020(17)
    C8 0.030(3) 0.020(2) 0.021(2) -0.0075(19) -0.002(2) 0.0024(18)
    C9 0.044(3) 0.027(3) 0.013(2) -0.003(2) -0.003(2) 0.0052(19)
    C10 0.043(3) 0.023(3) 0.018(3) -0.005(2) -0.008(2) 0.0033(19)
    C11 0.029(2) 0.022(2) 0.017(2) 0.002(2) -0.0029(19) 0.0013(18)
    C12 0.029(3) 0.024(2) 0.026(2) 0.007(2) 0.003(2) 0.009(2)
    C13 0.031(3) 0.022(2) 0.029(3) -0.006(2) 0.001(2) 0.007(2)
    C14 0.046(3) 0.027(3) 0.021(3) 0.000(2) 0.000(2) 0.009(2)
    C15 0.034(3) 0.025(2) 0.016(2) -0.003(2) -0.0014(19) -0.0013(19)
    C16 0.049(4) 0.024(3) 0.030(3) 0.001(2) -0.003(2) -0.007(2)
    C17 0.037(3) 0.051(4) 0.028(3) 0.006(3) 0.006(2) 0.006(3)
    C18 0.066(4) 0.035(3) 0.013(2) 0.006(3) -0.002(2) -0.003(2)
    C19 0.029(3) 0.023(3) 0.023(3) 0.0030(19) 0.002(2) -0.002(2)
    C20 0.041(3) 0.022(3) 0.032(3) 0.001(2) 0.000(2) -0.006(2)
    C21 0.032(3) 0.023(3) 0.029(3) 0.008(2) 0.005(2) 0.005(2)
    C22 0.057(4) 0.032(3) 0.041(4) 0.009(3) -0.006(3) 0.022(3)
    F5 0.056(2) 0.033(2) 0.042(2) 0.0095(17) 0.0005(15) 0.0018(15)
    F1 0.054(2) 0.052(2) 0.0273(18) 0.0104(16) -0.0050(14) -0.0065(17)
    F6 0.0295(17) 0.041(2) 0.070(3) 0.0038(15) 0.0019(15) -0.0015(17)
    F7 0.0379(19) 0.060(2) 0.052(2) -0.0054(16) 0.0043(16) 0.0274(19)
    F8 0.049(2) 0.049(2) 0.046(2) -0.0100(17) -0.0084(16) -0.0111(16)
    F2 0.051(2) 0.064(3) 0.0348(19) -0.0122(19) 0.0087(16) -0.0163(17)
    F3 0.046(2) 0.074(3) 0.0358(19) -0.0100(19) 0.0048(15) -0.0153(18)
    F4 0.132(4) 0.035(2) 0.056(3) 0.012(2) -0.024(3) -0.004(2)
    B1 0.035(3) 0.046(4) 0.023(3) 0.014(3) -0.009(3) -0.026(3)
    B2 0.023(3) 0.022(3) 0.043(4) -0.005(2) 0.003(2) 0.005(2)
_geom_special_details
;
 All esds (except the esd in the dihedral angle between two l.s. planes)
 are estimated using the full covariance matrix.  The cell esds are taken
 into account individually in the estimation of esds in distances, angles
 and torsion angles; correlations between esds in cell parameters are only
 used when they are defined by crystal symmetry.  An approximate (isotropic)
 treatment of cell esds is used for estimating esds involving l.s. planes.
;
loop_
    _geom_bond_atom_site_label_1
    _geom_bond_atom_site_label_2
    _geom_bond_site_symmetry_2
    _geom_bond_distance
    _geom_bond_publ_flag
    Pt1 N4 . 1.992(4) ?
    Pt1 N1 . 1.994(4) ?
    Pt1 N2 . 1.995(4) ?
    Pt1 N3 . 2.000(5) ?
    N1 C1 . 1.343(6) ?
    N1 C5 . 1.353(6) ?
    C1 C2 . 1.377(7) ?
    C1 H1A . 0.9500 ?
    N2 C10 . 1.349(6) ?
    N2 C6 . 1.350(6) ?
    C2 C3 . 1.396(7) ?
    C2 H2A . 0.9500 ?
    N3 C19 . 1.118(7) ?
    C3 C4 . 1.405(6) ?
    C3 C11 . 1.520(6) ?
    N4 C21 . 1.119(7) ?
    C4 C5 . 1.372(6) ?
    C4 H4A . 0.9500 ?
    C5 C6 . 1.474(6) ?
    C6 C7 . 1.379(6) ?
    C7 C8 . 1.398(6) ?
    C7 H7A . 0.9500 ?
    C8 C9 . 1.386(7) ?
    C8 C15 . 1.521(7) ?
    C9 C10 . 1.368(8) ?
    C9 H9A . 0.9500 ?
    C10 H10A . 0.9500 ?
    C11 C13 . 1.532(7) ?
    C11 C14 . 1.535(6) ?
    C11 C12 . 1.544(7) ?
    C12 H12A . 0.9800 ?
    C12 H12B . 0.9800 ?
    C12 H12C . 0.9800 ?
    C13 H13A . 0.9800 ?
    C13 H13B . 0.9800 ?
    C13 H13C . 0.9800 ?
    C14 H14A . 0.9800 ?
    C14 H14B . 0.9800 ?
    C14 H14C . 0.9800 ?
    C15 C17 . 1.528(7) ?
    C15 C16 . 1.533(7) ?
    C15 C18 . 1.536(6) ?
    C16 H16A . 0.9800 ?
    C16 H16B . 0.9800 ?
    C16 H16C . 0.9800 ?
    C17 H17A . 0.9800 ?
    C17 H17B . 0.9800 ?
    C17 H17C . 0.9800 ?
    C18 H18A . 0.9800 ?
    C18 H18B . 0.9800 ?
    C18 H18C . 0.9800 ?
    C19 C20 . 1.460(7) ?
    C20 H20A . 0.9800 ?
    C20 H20B . 0.9800 ?
    C20 H20C . 0.9800 ?
    C21 C22 . 1.462(7) ?
    C22 H22B . 0.9800 ?
    C22 H22C . 0.9800 ?
    C22 H22A . 0.9800 ?
    F5 B2 . 1.375(7) ?
    F1 B1 . 1.459(7) ?
    F6 B2 . 1.398(7) ?
    F7 B2 . 1.392(6) ?
    F8 B2 . 1.381(7) ?
    F2 B1 . 1.374(7) ?
    F3 B1 . 1.385(8) ?
    F4 B1 . 1.330(8) ?
loop_
    _geom_angle_atom_site_label_1
    _geom_angle_atom_site_label_2
    _geom_angle_atom_site_label_3
    _geom_angle_site_symmetry_1
    _geom_angle_site_symmetry_3
    _geom_angle
    _geom_angle_publ_flag
    N4 Pt1 N1 . . 176.23(16) ?
    N4 Pt1 N2 . . 95.81(18) ?
    N1 Pt1 N2 . . 80.47(18) ?
    N4 Pt1 N3 . . 88.22(19) ?
    N1 Pt1 N3 . . 95.53(18) ?
    N2 Pt1 N3 . . 175.27(16) ?
    C1 N1 C5 . . 119.5(4) ?
    C1 N1 Pt1 . . 125.0(3) ?
    C5 N1 Pt1 . . 115.6(3) ?
    N1 C1 C2 . . 121.7(5) ?
    N1 C1 H1A . . 119.2 ?
    C2 C1 H1A . . 119.2 ?
    C10 N2 C6 . . 118.8(4) ?
    C10 N2 Pt1 . . 125.4(4) ?
    C6 N2 Pt1 . . 115.5(3) ?
    C1 C2 C3 . . 120.4(5) ?
    C1 C2 H2A . . 119.8 ?
    C3 C2 H2A . . 119.8 ?
    C19 N3 Pt1 . . 176.6(4) ?
    C2 C3 C4 . . 116.7(4) ?
    C2 C3 C11 . . 122.8(4) ?
    C4 C3 C11 . . 120.6(4) ?
    C21 N4 Pt1 . . 178.7(5) ?
    C5 C4 C3 . . 120.6(4) ?
    C5 C4 H4A . . 119.7 ?
    C3 C4 H4A . . 119.7 ?
    N1 C5 C4 . . 121.2(4) ?
    N1 C5 C6 . . 114.0(4) ?
    C4 C5 C6 . . 124.8(4) ?
    N2 C6 C7 . . 121.3(4) ?
    N2 C6 C5 . . 114.0(4) ?
    C7 C6 C5 . . 124.7(4) ?
    C6 C7 C8 . . 120.8(4) ?
    C6 C7 H7A . . 119.6 ?
    C8 C7 H7A . . 119.6 ?
    C9 C8 C7 . . 116.0(4) ?
    C9 C8 C15 . . 123.7(4) ?
    C7 C8 C15 . . 120.3(4) ?
    C10 C9 C8 . . 121.6(5) ?
    C10 C9 H9A . . 119.2 ?
    C8 C9 H9A . . 119.2 ?
    N2 C10 C9 . . 121.4(5) ?
    N2 C10 H10A . . 119.3 ?
    C9 C10 H10A . . 119.3 ?
    C3 C11 C13 . . 109.4(4) ?
    C3 C11 C14 . . 111.3(4) ?
    C13 C11 C14 . . 108.9(4) ?
    C3 C11 C12 . . 109.0(4) ?
    C13 C11 C12 . . 108.5(4) ?
    C14 C11 C12 . . 109.7(4) ?
    C11 C12 H12A . . 109.5 ?
    C11 C12 H12B . . 109.5 ?
    H12A C12 H12B . . 109.5 ?
    C11 C12 H12C . . 109.5 ?
    H12A C12 H12C . . 109.5 ?
    H12B C12 H12C . . 109.5 ?
    C11 C13 H13A . . 109.5 ?
    C11 C13 H13B . . 109.5 ?
    H13A C13 H13B . . 109.5 ?
    C11 C13 H13C . . 109.5 ?
    H13A C13 H13C . . 109.5 ?
    H13B C13 H13C . . 109.5 ?
    C11 C14 H14A . . 109.5 ?
    C11 C14 H14B . . 109.5 ?
    H14A C14 H14B . . 109.5 ?
    C11 C14 H14C . . 109.5 ?
    H14A C14 H14C . . 109.5 ?
    H14B C14 H14C . . 109.5 ?
    C8 C15 C17 . . 110.1(4) ?
    C8 C15 C16 . . 108.8(4) ?
    C17 C15 C16 . . 109.2(4) ?
    C8 C15 C18 . . 112.0(4) ?
    C17 C15 C18 . . 107.4(4) ?
    C16 C15 C18 . . 109.4(4) ?
    C15 C16 H16A . . 109.5 ?
    C15 C16 H16B . . 109.5 ?
    H16A C16 H16B . . 109.5 ?
    C15 C16 H16C . . 109.5 ?
    H16A C16 H16C . . 109.5 ?
    H16B C16 H16C . . 109.5 ?
    C15 C17 H17A . . 109.5 ?
    C15 C17 H17B . . 109.5 ?
    H17A C17 H17B . . 109.5 ?
    C15 C17 H17C . . 109.5 ?
    H17A C17 H17C . . 109.5 ?
    H17B C17 H17C . . 109.5 ?
    C15 C18 H18A . . 109.5 ?
    C15 C18 H18B . . 109.5 ?
    H18A C18 H18B . . 109.5 ?
    C15 C18 H18C . . 109.5 ?
    H18A C18 H18C . . 109.5 ?
    H18B C18 H18C . . 109.5 ?
    N3 C19 C20 . . 177.7(6) ?
    C19 C20 H20A . . 109.5 ?
    C19 C20 H20B . . 109.5 ?
    H20A C20 H20B . . 109.5 ?
    C19 C20 H20C . . 109.5 ?
    H20A C20 H20C . . 109.5 ?
    H20B C20 H20C . . 109.5 ?
    N4 C21 C22 . . 178.4(6) ?
    C21 C22 H22B . . 109.5 ?
    C21 C22 H22C . . 109.5 ?
    H22B C22 H22C . . 109.5 ?
    C21 C22 H22A . . 109.5 ?
    H22B C22 H22A . . 109.5 ?
    H22C C22 H22A . . 109.5 ?
    F4 B1 F2 . . 113.9(7) ?
    F4 B1 F3 . . 113.8(5) ?
    F2 B1 F3 . . 108.6(4) ?
    F4 B1 F1 . . 109.1(5) ?
    F2 B1 F1 . . 105.1(5) ?
    F3 B1 F1 . . 105.6(6) ?
    F5 B2 F8 . . 110.2(5) ?
    F5 B2 F7 . . 109.1(5) ?
    F8 B2 F7 . . 110.0(4) ?
    F5 B2 F6 . . 108.0(5) ?
    F8 B2 F6 . . 110.7(5) ?
    F7 B2 F6 . . 108.7(5) ?
