# Supplementary material for: Crystal structure of bis­(aceto­nitrile-κN)(4,4′-di-tert-butyl-2,2′-bi­pyridine-κ2 N,N′)platinum(II) bis­(tetra­fluorido­borate) packing as head-to-head dimers
Source: Acta Crystallogr E Crystallogr Commun. 2018 Apr 24;74(Pt 5):695–7. doi: 10.1107/S2056989018005923 (PMC5947490; doi:10.1107/S2056989018005923)
Supplement: Supplementary file 2 [file e-74-00695-Isup2.hkl]

# 
# h,k,l, Fc-squared, Fo-squared, sigma(Fo-squared) and status flag 
# 
data_I
_shelx_title ' pbcn in Pbcn' 
_shelx_refln_list_code          4 
_shelx_F_calc_maximum     1273.51 
_exptl_crystal_F_000      2800.00 
_reflns_d_resolution_high  0.7797 
 
loop_ 
 _symmetry_equiv_pos_as_xyz 
 'x, y, z' 
 '-x+1/2, -y+1/2, z+1/2' 
 '-x, y, -z+1/2' 
 'x+1/2, -y+1/2, -z' 
 '-x, -y, -z' 
 'x-1/2, y-1/2, -z-1/2' 
 'x, -y, z-1/2' 
 '-x-1/2, y-1/2, z' 
 
_cell_length_a    16.3409 
_cell_length_b    13.0447 
_cell_length_c    25.1105 
_cell_angle_alpha  90.000 
_cell_angle_beta   90.000 
_cell_angle_gamma  90.000 
 
_shelx_F_squared_multiplier     1.000 
 
loop_ 
 _refln_index_h 
 _refln_index_k 
 _refln_index_l 
 _refln_F_squared_calc 
 _refln_F_squared_meas 
 _refln_F_squared_sigma 
 _refln_observed_status 
   2   0   0    47301.06    45786.30    933.50 o 
   4   0   0  1621839.38  1717766.25  30015.68 o 
   6   0   0   519759.97   533084.69   8681.02 o 
   8   0   0    49226.02    47876.44    861.15 o 
  10   0   0   333097.66   340510.28   5615.40 o 
  12   0   0     5263.05     4719.61    293.35 o 
  14   0   0    73833.95    77491.46   2074.86 o 
  16   0   0    38736.66    39584.37   1009.86 o 
  18   0   0     4622.40     4466.80    391.63 o 
  20   0   0    25106.86    25346.18   1380.87 o 
   1   1   0   352381.94   382380.56   4698.15 o 
   3   1   0     1657.13     1758.01     75.84 o 
   5   1   0   677710.69   692593.75   7955.18 o 
   7   1   0    48664.65    49125.88    616.63 o 
   9   1   0   165893.75   162268.27   1925.73 o 
  11   1   0   153751.12   152252.56   2343.11 o 
  13   1   0    17458.79    17577.65    382.98 o 
  15   1   0    89948.46    88318.28   1467.13 o 
  17   1   0     6019.74     5947.33    322.14 o 
  19   1   0    17671.60    17312.79    566.43 o 
   0   2   0   325970.25   358222.19   5824.19 o 
   2   2   0    24691.31    27159.00    339.41 o 
   4   2   0    60181.34    58831.11    711.25 o 
   6   2   0   146672.88   145878.61   1720.39 o 
   8   2   0      635.25     1318.52     81.16 o 
  10   2   0    96108.24    95574.40   1175.33 o 
  12   2   0    38814.84    38363.33    645.12 o 
  14   2   0    44020.15    45302.00    764.91 o 
  16   2   0    53921.33    51991.44    887.04 o 
  18   2   0     1094.39      933.06    260.35 o 
  20   2   0    32411.20    33074.20    970.33 o 
   1   3   0   168679.95   185598.20   2154.52 o 
   3   3   0    73381.17    80447.52   1025.62 o 
   5   3   0   107316.14   109238.88   1301.94 o 
   7   3   0    16682.61    15491.46    314.18 o 
   9   3   0    65547.10    62536.46    794.25 o 
  11   3   0    54790.64    51702.69    811.67 o 
  13   3   0     2577.92     2379.28    181.22 o 
  15   3   0    30260.77    29034.79    565.73 o 
  17   3   0    11217.18    12099.06    373.73 o 
  19   3   0     6546.45     7674.77    509.68 o 
   0   4   0   112577.93   120209.27   2006.88 o 
   2   4   0    51621.03    52273.46    645.80 o 
   4   4   0    72527.83    73641.49    894.88 o 
   6   4   0   123000.34   120186.79   1538.55 o 
   8   4   0     7789.69     7822.21    199.70 o 
  10   4   0    71514.99    68545.73    942.66 o 
  12   4   0     7228.26     6918.59    252.58 o 
  14   4   0    25786.04    26621.07    523.87 o 
  16   4   0    20956.14    21574.06    487.44 o 
  18   4   0      967.46      706.30    233.95 o 
  20   4   0    15321.59    16627.40    676.62 o 
   1   5   0    45286.26    46678.36    588.66 o 
   3   5   0     2007.84     2377.17    155.09 o 
   5   5   0   140788.22   147182.02   1751.35 o 
   7   5   0     4885.73     5377.29    146.40 o 
   9   5   0    56362.07    55180.14    770.80 o 
  11   5   0    49119.14    49082.94    722.08 o 
  13   5   0     2295.84     2144.22    188.68 o 
  15   5   0    47149.91    45753.30    795.49 o 
  17   5   0     2233.82     2403.35    238.77 o 
  19   5   0    12059.50    12051.80    581.97 o 
   0   6   0   198207.56   217083.23   3602.85 o 
   2   6   0     8851.74     9590.38    266.11 o 
   4   6   0    95265.38    97560.52   1189.00 o 
   6   6   0    90370.05    91603.25   1129.75 o 
   8   6   0     1587.15     2097.89    168.19 o 
  10   6   0    96301.78    95952.30   1283.85 o 
  12   6   0     9307.08     9750.40    362.78 o 
  14   6   0    14211.28    13382.04    362.68 o 
  16   6   0    28317.73    28906.06    713.70 o 
  18   6   0      200.21      371.72    263.46 o 
   1   7   0    38395.88    40549.91    565.70 o 
   3   7   0      698.94     1161.43    119.32 o 
   5   7   0   127698.50   134839.34   1629.68 o 
   7   7   0     8323.59     8321.43    218.90 o 
   9   7   0    67423.98    66426.42    871.01 o 
  11   7   0    36680.38    34341.79    596.76 o 
  13   7   0     1277.34     1145.20    181.20 o 
  15   7   0    31693.72    31581.44   1004.44 o 
  17   7   0     5130.47     4560.70    361.26 o 
  19   7   0     6282.63     6557.67    439.32 o 
   0   8   0    83965.23    89745.88   1574.05 o 
   2   8   0    18455.17    19284.97    447.40 o 
   4   8   0    86575.35    91110.88   1133.15 o 
   6   8   0    61876.20    62715.94    820.65 o 
   8   8   0     4892.29     6263.50    336.50 o 
  10   8   0    62816.15    63922.83    923.97 o 
  12   8   0    17723.19    18397.30    449.30 o 
  14   8   0    24893.25    25661.30    594.70 o 
  16   8   0    27388.10    28741.02    669.88 o 
  18   8   0     2505.05     3160.23    347.54 o 
   1   9   0    79587.12    83662.00   1091.18 o 
   3   9   0    12711.08    13478.99    304.74 o 
   5   9   0    86346.24    91316.24   1152.64 o 
   7   9   0    22792.71    22893.79    548.87 o 
   9   9   0    60915.49    66083.57    955.09 o 
  11   9   0    36784.43    36562.45    661.45 o 
  13   9   0     3460.38     3805.05    493.44 o 
  15   9   0    21894.33    21569.30    617.52 o 
  17   9   0     2803.64     3255.37    391.64 o 
   0  10   0    63840.73    66827.66   1236.24 o 
   2  10   0     7114.39     7666.59    239.43 o 
   4  10   0    73546.22    76061.17   1065.10 o 
   6  10   0    26969.64    29408.14    502.27 o 
   8  10   0    19484.90    20652.81    406.00 o 
  10  10   0    27383.78    28498.42    516.31 o 
  12  10   0     1085.02      936.71    217.17 o 
  14  10   0    11173.60    11909.62    487.21 o 
  16  10   0     6279.86     6231.53    766.45 o 
   1  11   0    15148.44    16899.29    753.84 o 
   3  11   0     2330.14     2445.10    182.44 o 
   5  11   0    15016.94    16965.60    390.24 o 
   7  11   0     5607.80     5715.40    267.02 o 
   9  11   0     6151.89     7202.93    308.79 o 
  11  11   0    19617.62    18825.74    507.03 o 
  13  11   0       35.02      -98.56    250.79 o 
  15  11   0    15272.19    14325.75    563.08 o 
   0  12   0    10342.80    11310.43    602.20 o 
   2  12   0     2441.72     2266.23    291.10 o 
   4  12   0     3401.02     3475.45    299.38 o 
   6  12   0    17940.21    18125.68    535.27 o 
   8  12   0      513.80      722.08    196.80 o 
  10  12   0    15694.10    16229.59    435.77 o 
  12  12   0     7639.28     6741.13    365.83 o 
  14  12   0     2042.91     1837.62    363.55 o 
   1  13   0    24177.17    24741.43    815.60 o 
   3  13   0     6110.24     5894.87    379.96 o 
   5  13   0    18802.00    19140.68    731.88 o 
   7  13   0      208.09      260.77    230.78 o 
   9  13   0     4604.06     4348.03    359.16 o 
  11  13   0     2574.23     2232.93    310.14 o 
  13  13   0      251.88      310.03    355.18 o 
   0  14   0     6992.00     6416.19    571.61 o 
   2  14   0      603.55      377.48    244.96 o 
   4  14   0     4829.54     4284.45    356.96 o 
   6  14   0     4286.15     4268.61    364.00 o 
   8  14   0     1351.57     1130.22    290.95 o 
  10  14   0     4898.26     4875.41    566.72 o 
   1  15   0     3253.24     3843.10    440.50 o 
   3  15   0      131.74      185.26    280.61 o 
   5  15   0     2717.72     2659.61    337.06 o 
   7  15   0     1971.76     1938.36    328.36 o 
   9  15   0     1416.84     1502.98    326.93 o 
   0  16   0     2400.98     2352.74    467.75 o 
   2  16   0       48.84      390.40    272.31 o 
   4  16   0     2240.03     2503.39    435.34 o 
   6  16   0      771.34     1014.92    314.06 o 
   1   1   1    12204.73    12241.76    113.40 o 
   2   1   1     7704.55     6766.72    128.38 o 
   3   1   1    12631.63    12513.48    121.79 o 
   4   1   1     1944.35     1977.38     49.73 o 
   5   1   1    47516.58    49439.12    428.68 o 
   6   1   1     8182.67     9029.68    108.17 o 
   7   1   1    42288.92    44569.12    429.53 o 
   8   1   1     1811.48     1661.11     63.42 o 
   9   1   1    14421.35    15527.26    190.62 o 
  10   1   1     1412.17     1499.59     78.49 o 
  11   1   1     5888.57     6524.56    147.89 o 
  12   1   1      390.83      443.01     89.86 o 
  13   1   1     7310.66     7339.90    194.64 o 
  14   1   1        6.74      -68.22    112.43 o 
  15   1   1       42.01      644.69    126.94 o 
  16   1   1     1104.32     1081.30    140.25 o 
  17   1   1     3665.45     3795.18    178.08 o 
  18   1   1      100.66      446.83    161.86 o 
  19   1   1        4.44      332.42    167.91 o 
  20   1   1        6.39       78.37    184.34 o 
   0   2   1     9276.25     9506.92    134.91 o 
   1   2   1     4738.75     3898.26     55.44 o 
   2   2   1     1821.83     2201.94     43.60 o 
   3   2   1     6202.98     5777.63     73.62 o 
   4   2   1     2341.44     2719.97     57.66 o 
   5   2   1      873.49      731.67     43.61 o 
   6   2   1     1541.30     1779.69     61.88 o 
   7   2   1      108.28      230.51     45.96 o 
   8   2   1      626.24      898.90     62.61 o 
   9   2   1     6691.54     6343.88    112.29 o 
  10   2   1    11628.89    12612.98    171.19 o 
  11   2   1     7280.04     7293.12    150.61 o 
  12   2   1      467.58      251.96    101.68 o 
  13   2   1      382.46      524.59    101.58 o 
  14   2   1     1748.38     1809.65    127.23 o 
  15   2   1     1464.96     1194.95    127.16 o 
  16   2   1     2692.48     3277.86    202.07 o 
  17   2   1      570.71      516.89    141.58 o 
  18   2   1      751.12      492.02    164.49 o 
  19   2   1        2.22     -100.22    199.18 o 
  20   2   1     1064.29     1685.13    213.90 o 
   1   3   1     5810.99     5432.28     71.39 o 
   2   3   1     3016.23     2441.29     54.98 o 
   3   3   1      519.08      666.75     38.57 o 
   4   3   1     2726.41     2895.24     74.47 o 
   5   3   1     8606.71     7688.82    102.83 o 
   6   3   1    10104.36     8771.00    114.63 o 
   7   3   1     3839.29     4030.28     87.53 o 
   8   3   1      542.29      524.05     51.09 o 
   9   3   1     7483.11     7152.11    143.67 o 
  10   3   1     5022.07     5023.24    106.20 o 
  11   3   1     2293.15     2491.64     98.50 o 
  12   3   1     1104.86     1076.68    102.47 o 
  13   3   1      102.96       62.37     95.68 o 
  14   3   1     1898.58     1793.60    127.76 o 
  15   3   1     2523.78     2620.55    152.65 o 
  16   3   1     1038.43     1209.43    134.45 o 
  17   3   1      787.22      437.43    139.68 o 
  18   3   1      674.21      617.35    161.27 o 
  19   3   1     1651.97     1521.95    209.61 o 
  20   3   1       34.71      426.61    206.98 o 
   0   4   1     3018.43     3412.02     90.87 o 
   1   4   1     2058.54     1833.17     51.88 o 
   2   4   1     6298.69     6760.19     91.02 o 
   3   4   1    11795.31    10644.59    124.08 o 
   4   4   1    26394.36    26758.13    255.47 o 
   5   4   1       19.27        7.78     40.60 o 
   6   4   1      509.79      636.40     51.51 o 
   7   4   1     1371.93     1160.37     61.23 o 
   8   4   1     8806.03     8654.42    128.46 o 
   9   4   1      827.04      650.07     61.24 o 
  10   4   1      635.19      721.64     73.30 o 
  11   4   1       39.18      -11.82     70.48 o 
  12   4   1     1913.66     2012.64    119.38 o 
  13   4   1       83.55       15.81     96.23 o 
  14   4   1     2833.14     2942.81    148.82 o 
  15   4   1       55.47       16.20    114.63 o 
  16   4   1     1615.90     1446.48    143.92 o 
  17   4   1      262.46      391.93    143.34 o 
  18   4   1       25.56       69.99    144.62 o 
  19   4   1      220.43      297.22    184.62 o 
  20   4   1      766.01      784.91    236.09 o 
   1   5   1    17893.51    19331.82    196.46 o 
   2   5   1    21623.31    17748.56    190.88 o 
   3   5   1     3064.68     3568.45     80.49 o 
   4   5   1     6229.63     5795.95     97.09 o 
   5   5   1     4792.26     4620.28     92.67 o 
   6   5   1      413.64      515.53     53.05 o 
   7   5   1    19038.48    19181.91    213.64 o 
   8   5   1    11923.05    11263.62    155.17 o 
   9   5   1    10639.69    10327.89    165.58 o 
  10   5   1       75.94      132.83     66.57 o 
  11   5   1     7559.07     7696.09    169.30 o 
  12   5   1     3818.16     3612.14    136.28 o 
  13   5   1       38.00      -44.36     98.85 o 
  14   5   1      208.57      172.12    109.24 o 
  15   5   1     2871.49     3090.78    164.00 o 
  16   5   1      375.54      407.40    132.29 o 
  17   5   1     2111.60     1986.94    169.26 o 
  18   5   1      240.74      272.55    156.60 o 
  19   5   1     1592.64     1818.65    204.46 o 
   0   6   1    12628.14    12780.69    214.04 o 
   1   6   1     5487.46     4828.69     90.43 o 
   2   6   1     2530.50     2667.18     73.63 o 
   3   6   1    10806.13     9646.73    128.94 o 
   4   6   1    19273.44    18632.77    204.03 o 
   5   6   1        3.53       54.36     51.08 o 
   6   6   1    10167.67     9482.72    147.19 o 
   7   6   1      447.08      410.63     60.87 o 
   8   6   1     1920.68     1966.94     84.60 o 
   9   6   1     3111.13     2981.64    100.05 o 
  10   6   1    13396.63    12800.64    188.98 o 
  11   6   1      382.76      532.61     85.72 o 
  12   6   1     4073.32     3919.27    144.80 o 
  13   6   1     2381.46     2401.54    142.06 o 
  14   6   1     5243.29     5136.78    184.12 o 
  15   6   1        7.34      -80.78    135.95 o 
  16   6   1     5752.34     5664.12    220.72 o 
  17   6   1     2146.79     2361.88    189.85 o 
  18   6   1       46.96      172.91    169.94 o 
  19   6   1      122.24       61.35    195.85 o 
   1   7   1    18041.87    17562.91    196.92 o 
   2   7   1    13691.98    11592.79    148.93 o 
   3   7   1       86.91      499.11     53.99 o 
   4   7   1    13800.43    13024.41    167.71 o 
   5   7   1    35113.89    35003.89    345.79 o 
   6   7   1     6922.45     6908.99    129.92 o 
   7   7   1     2744.09     3111.18    146.83 o 
   8   7   1     7901.73     7649.61    156.88 o 
   9   7   1    10860.43    10023.48    163.37 o 
  10   7   1      572.37      860.47     85.42 o 
  11   7   1     9202.32     8585.90    182.97 o 
  12   7   1     2282.35     2507.84    125.56 o 
  13   7   1      644.17      591.05    124.17 o 
  14   7   1      357.30      289.12    139.08 o 
  15   7   1     8417.02     9040.28    261.86 o 
  16   7   1      337.24      402.49    183.33 o 
  17   7   1      940.20      705.91    176.11 o 
  18   7   1      394.64      -13.35    181.62 o 
  19   7   1     2269.50     2209.42    250.12 o 
   0   8   1    74729.98    76486.04    961.92 o 
   1   8   1    13697.10    13460.69    216.68 o 
   2   8   1      795.98     1255.03     92.99 o 
   3   8   1    15079.92    13479.15    173.60 o 
   4   8   1    28833.02    28107.40    293.75 o 
   5   8   1       10.28       40.22     59.26 o 
   6   8   1    18415.25    17762.92    216.68 o 
   7   8   1     5600.50     5516.29    130.30 o 
   8   8   1      465.99      669.89     85.09 o 
   9   8   1     3064.03     3284.41    120.72 o 
  10   8   1    25888.81    26613.41    318.45 o 
  11   8   1      780.96      937.08    110.84 o 
  12   8   1     6439.29     7008.95    207.08 o 
  13   8   1     1772.07     1767.88    155.91 o 
  14   8   1     5870.36     6109.73    321.60 o 
  15   8   1      198.48      456.45    149.34 o 
  16   8   1    11008.50    11691.67    326.78 o 
  17   8   1     1556.18     1795.77    210.73 o 
  18   8   1       14.10       13.49    185.23 o 
   1   9   1    26390.49    25356.86    275.63 o 
   2   9   1    11991.89    11394.31    170.06 o 
   3   9   1      127.13      569.89     67.57 o 
   4   9   1    11113.27    10661.74    169.20 o 
   5   9   1    42460.61    41644.73    430.61 o 
   6   9   1     8519.87     8446.93    159.22 o 
   7   9   1    17143.69    17876.79    239.81 o 
   8   9   1    14397.38    13666.32    219.32 o 
   9   9   1    19904.53    19626.55    283.49 o 
  10   9   1       12.22      148.55     95.20 o 
  11   9   1    25280.82    24871.23    358.52 o 
  12   9   1     7399.17     7277.46    299.61 o 
  13   9   1     1278.02     1614.56    191.39 o 
  14   9   1     3099.52     3135.60    193.12 o 
  15   9   1    16827.54    16598.45    361.57 o 
  16   9   1     1170.53     1105.00    201.96 o 
  17   9   1     2780.47     2575.89    254.72 o 
   0  10   1    81954.52    86106.53   1178.78 o 
   1  10   1     6517.15     6789.36    146.38 o 
   2  10   1     5382.02     6301.71    171.41 o 
   3  10   1    15374.12    15702.13    228.72 o 
   4  10   1    59788.80    62206.91    631.81 o 
   5  10   1      451.77      753.08     94.63 o 
   6  10   1    26451.71    26121.98    349.87 o 
   7  10   1    17927.03    17355.64    266.83 o 
   8  10   1    10179.61    10839.04    213.42 o 
   9  10   1      659.48      642.71    110.14 o 
  10  10   1    32971.98    32792.43    420.69 o 
  11  10   1     3288.67     3360.07    213.15 o 
  12  10   1     3596.66     4144.97    188.52 o 
  13  10   1     3595.33     3409.37    230.51 o 
  14  10   1    19331.07    20046.55    543.66 o 
  15  10   1       65.31      229.26    210.22 o 
  16  10   1     9854.66     9709.30    382.76 o 
   1  11   1    75046.75    74518.38    906.59 o 
   2  11   1    18452.05    18866.11    306.84 o 
   3  11   1    10778.39    11796.16    297.33 o 
   4  11   1     4545.68     4906.03    162.59 o 
   5  11   1    82401.59    82659.53    894.01 o 
   6  11   1     6561.04     7241.67    214.63 o 
   7  11   1     7580.75     8669.51    218.93 o 
   8  11   1     9959.80    10354.84    231.46 o 
   9  11   1    39252.54    39531.46    507.93 o 
  10  11   1       23.01      365.47    125.64 o 
  11  11   1    19473.88    19632.61    365.94 o 
  12  11   1     3649.38     3530.25    201.42 o 
  13  11   1     4888.64     5241.92    388.37 o 
  14  11   1     2023.11     2147.03    235.65 o 
  15  11   1    12637.21    11905.31    398.32 o 
   0  12   1    31634.35    33076.29    790.21 o 
   1  12   1     1724.63     2019.63    178.61 o 
   2  12   1     3791.55     4127.36    216.78 o 
   3  12   1     5923.89     6182.77    253.33 o 
   4  12   1    14292.05    14308.95    339.95 o 
   5  12   1      246.23      389.49    128.58 o 
   6  12   1    25300.84    25314.78    415.80 o 
   7  12   1     5825.15     6251.94    224.75 o 
   8  12   1      155.19      433.08    133.57 o 
   9  12   1     2132.56     1965.03    163.03 o 
  10  12   1    26645.11    26928.93    427.39 o 
  11  12   1      443.31      713.02    170.60 o 
  12  12   1     7831.90     7999.15    339.57 o 
  13  12   1     3442.78     3301.58    265.37 o 
  14  12   1     8574.42     8751.41    427.95 o 
   1  13   1    12975.52    12545.66    331.84 o 
   2  13   1     2813.47     2330.58    197.26 o 
   3  13   1      464.87      795.46    167.64 o 
   4  13   1     1676.36     1569.18    187.15 o 
   5  13   1    20437.44    21120.04    644.67 o 
   6  13   1     1614.48     1636.72    194.74 o 
   7  13   1     2966.44     3322.62    228.40 o 
   8  13   1     4537.03     4709.14    253.91 o 
   9  13   1     5250.12     5952.06    312.46 o 
  10  13   1       37.51       69.89    172.07 o 
  11  13   1    11871.48    11066.94    386.76 o 
  12  13   1     3114.79     3017.99    264.31 o 
  13  13   1       62.49      466.84    248.08 o 
   0  14   1    39205.21    38097.02    923.94 o 
   1  14   1     2048.83     2048.48    202.27 o 
   2  14   1     1557.14     1987.04    212.27 o 
   3  14   1     2572.02     2095.85    208.29 o 
   4  14   1    20172.57    19853.09    438.22 o 
   5  14   1      367.23      523.34    181.66 o 
   6  14   1    14431.45    13424.01    376.85 o 
   7  14   1     2984.23     2686.32    231.74 o 
   8  14   1     2808.51     3057.07    273.41 o 
   9  14   1      368.16      478.86    188.31 o 
  10  14   1    17245.44    16900.45    631.73 o 
  11  14   1      938.44      866.67    252.75 o 
   1  15   1    20888.36    19045.57    442.15 o 
   2  15   1     3858.00     3466.03    241.62 o 
   3  15   1     1598.70     1923.76    243.79 o 
   4  15   1     1534.84     1414.91    209.57 o 
   5  15   1    32686.97    30100.16    838.68 o 
   6  15   1     1663.62     1799.76    222.49 o 
   7  15   1     3572.07     4310.76    274.24 o 
   8  15   1     4639.33     4405.05    276.15 o 
   9  15   1    13718.94    13962.14    443.04 o 
   0  16   1    37972.73    36138.09    941.85 o 
   1  16   1     1347.89     1759.12    223.10 o 
   2  16   1     3155.07     3950.89    266.12 o 
   3  16   1     4560.31     4395.75    325.34 o 
   4  16   1    20771.29    19945.59    563.12 o 
   5  16   1       20.49      168.13    198.76 o 
   6  16   1    19286.54    18190.24    459.42 o 
   0   0   2   309725.28   231830.12   5343.88 o 
   1   0   2   133967.36   122294.93   2869.39 o 
   2   0   2    19101.98    17929.90    344.20 o 
   3   0   2   160511.19   151025.55   1870.52 o 
   4   0   2   210085.17   201412.83   2701.94 o 
   5   0   2      414.88     1042.61    224.17 o 
   6   0   2   139411.77   137596.52   1738.04 o 
   7   0   2   106932.46   101786.77   1308.42 o 
   8   0   2    25280.30    24361.34    373.48 o 
   9   0   2    60029.92    56824.38    841.07 o 
  10   0   2   147889.14   146493.28   2037.93 o 
  11   0   2     4717.60     4744.50    177.94 o 
  12   0   2     1666.87     1823.98    174.70 o 
  13   0   2    55513.39    50925.66    820.46 o 
  14   0   2    24247.66    22754.69    463.37 o 
  15   0   2     7714.68     7710.85    290.99 o 
  16   0   2    23911.65    23242.12    497.52 o 
  17   0   2    14205.97    13141.29    616.29 o 
  18   0   2     2844.69     3013.41    273.54 o 
  19   0   2    11201.73    10686.09    440.23 o 
  20   0   2    11864.30    11264.42    517.98 o 
   1   1   2    71195.05    63752.72   1149.95 o 
   2   1   2    82036.57    74325.93    755.30 o 
   3   1   2     6943.82     6092.81     75.62 o 
   4   1   2   117148.12   114160.29    976.54 o 
   5   1   2   234107.91   227464.89   1995.36 o 
   6   1   2    35213.47    34973.05    329.48 o 
   7   1   2     6106.11     5656.68     92.65 o 
   8   1   2   109804.78   102127.69    900.94 o 
   9   1   2    83456.66    77565.84    730.40 o 
  10   1   2       13.32      109.22     57.70 o 
  11   1   2    62111.89    57117.78    567.28 o 
  12   1   2    39758.56    35506.14    428.10 o 
  13   1   2     1006.40      807.84    101.92 o 
  14   1   2    12060.29    11303.83    261.24 o 
  15   1   2    47123.94    44671.53    567.38 o 
  16   1   2     4567.86     4687.25    182.29 o 
  17   1   2     4815.23     5206.06    205.24 o 
  18   1   2    16126.60    16093.76    337.26 o 
  19   1   2     8188.45     8396.90    297.03 o 
  20   1   2      141.46      -56.51    171.51 o 
   0   2   2    38641.03    35708.13    704.22 o 
   1   2   2     6370.42     6187.39     90.17 o 
   2   2   2    17415.69    16272.26    155.99 o 
   3   2   2    60253.47    56803.06    498.97 o 
   4   2   2    41935.29    37807.48    344.15 o 
   5   2   2       35.14      128.98     33.45 o 
   6   2   2    40843.82    36985.82    337.37 o 
   7   2   2    80792.02    78283.30    675.26 o 
   8   2   2      464.96      452.67     45.86 o 
   9   2   2    21960.72    20910.45    232.94 o 
  10   2   2    43041.67    38016.95    380.36 o 
  11   2   2     5972.41     6130.85    139.36 o 
  12   2   2    15420.11    14183.78    242.69 o 
  13   2   2    62059.83    59225.33    661.07 o 
  14   2   2    10439.09    10064.76    356.54 o 
  15   2   2     1232.12     1092.27    123.52 o 
  16   2   2    22799.43    22251.81    359.13 o 
  17   2   2    21873.05    20502.49    355.20 o 
  18   2   2      169.82      374.48    151.05 o 
  19   2   2     7607.79     7142.07    267.35 o 
  20   2   2    12282.18    11491.75    367.88 o 
   1   3   2    61067.64    55885.98    553.53 o 
   2   3   2    71486.52    66200.16    604.88 o 
   3   3   2     3331.65     3237.61     73.12 o 
   4   3   2     9461.13     9454.07    115.92 o 
   5   3   2    98491.15    94109.28    798.02 o 
   6   3   2     3504.88     3637.37     78.54 o 
   7   3   2    30836.48    30034.35    291.04 o 
   8   3   2    65262.10    60191.15    538.93 o 
   9   3   2    53769.30    51210.90    471.12 o 
  10   3   2      310.83      538.90     64.40 o 
  11   3   2    39717.33    37984.86    407.37 o 
  12   3   2    27213.32    25270.84    339.52 o 
  13   3   2      203.89      249.23     98.16 o 
  14   3   2     9809.62     9453.11    212.34 o 
  15   3   2    18809.46    18293.29    299.37 o 
  16   3   2     1394.96     1494.32    139.84 o 
  17   3   2     6518.11     6627.01    247.10 o 
  18   3   2    17958.60    17990.13    380.46 o 
  19   3   2     2622.42     2981.88    235.41 o 
  20   3   2      506.59      375.71    181.08 o 
   0   4   2   107769.26   100806.26   1201.79 o 
   1   4   2    20852.64    20057.48    195.86 o 
   2   4   2     2703.87     2906.42     62.92 o 
   3   4   2    75068.73    71463.98    632.85 o 
   4   4   2    58229.76    53917.45    475.12 o 
   5   4   2     5906.68     6061.43     98.87 o 
   6   4   2    19157.90    17549.77    190.22 o 
   7   4   2    60876.73    58827.02    527.66 o 
   8   4   2     1937.80     1973.67     74.07 o 
   9   4   2     4130.26     4289.05    103.23 o 
  10   4   2    29498.54    27354.59    288.64 o 
  11   4   2    11478.68    11154.27    190.26 o 
  12   4   2     7005.45     6765.83    166.87 o 
  13   4   2    23597.81    22843.67    329.61 o 
  14   4   2    13447.50    12816.32    243.41 o 
  15   4   2       97.07       13.20    114.94 o 
  16   4   2    13958.87    13119.25    278.73 o 
  17   4   2     9358.19     9137.67    264.05 o 
  18   4   2      352.44      373.95    166.90 o 
  19   4   2     3161.44     2516.88    226.99 o 
  20   4   2     8172.54     8057.67    324.38 o 
   1   5   2    35639.83    30707.77    296.66 o 
   2   5   2    36826.36    31141.26    292.79 o 
   3   5   2     1496.02     1514.53     82.68 o 
   4   5   2    21485.18    21353.23    226.37 o 
   5   5   2    66952.56    63688.47    563.85 o 
   6   5   2     6530.38     6223.20    106.23 o 
   7   5   2     5624.04     5482.61    107.25 o 
   8   5   2    33707.34    31424.83    317.01 o 
   9   5   2    24987.86    24355.44    265.41 o 
  10   5   2      616.73      840.03     89.60 o 
  11   5   2    30224.55    28574.33    321.61 o 
  12   5   2    25303.95    23852.45    330.94 o 
  13   5   2     1590.41     1813.91    128.33 o 
  14   5   2     8713.06     8475.34    221.65 o 
  15   5   2    19412.59    18964.88    313.29 o 
  16   5   2     7720.19     7232.96    234.63 o 
  17   5   2     3239.03     3192.54    189.32 o 
  18   5   2    10339.36     9813.51    344.01 o 
  19   5   2     3113.67     3336.57    261.49 o 
   0   6   2   179414.53   167425.33   1977.49 o 
   1   6   2    76560.59    73850.96    644.19 o 
   2   6   2     3056.40     3067.33     89.32 o 
   3   6   2    81489.52    74130.38    669.41 o 
   4   6   2    39215.62    36171.29    356.15 o 
   5   6   2      815.24     1172.29     66.21 o 
   6   6   2    37082.89    34617.81    339.51 o 
   7   6   2    40850.77    36767.54    361.32 o 
   8   6   2      157.52      336.65     65.01 o 
   9   6   2    27583.54    28347.13    302.57 o 
  10   6   2    33443.68    33260.30    360.56 o 
  11   6   2    12704.58    13313.83    366.68 o 
  12   6   2     4475.41     4187.26    148.54 o 
  13   6   2    22866.83    22052.49    329.32 o 
  14   6   2     8945.54     9514.81    229.37 o 
  15   6   2      882.51      851.06    132.91 o 
  16   6   2    11764.24    10819.52    290.81 o 
  17   6   2     9092.64     8984.05    340.98 o 
  18   6   2      161.39        8.07    164.18 o 
  19   6   2     6388.79     6241.93    297.85 o 
   1   7   2    69270.21    65428.23    583.39 o 
   2   7   2    71522.96    65103.80    580.93 o 
   3   7   2     7873.87     7402.24    178.27 o 
   4   7   2    31889.38    32403.67    321.76 o 
   5   7   2    62455.50    60880.57    554.39 o 
   6   7   2    23548.43    22035.67    266.95 o 
   7   7   2     5303.88     5694.01    124.12 o 
   8   7   2    37008.28    35585.51    362.45 o 
   9   7   2    20288.46    20414.85    245.12 o 
  10   7   2       12.18      253.86     76.83 o 
  11   7   2    22722.14    21797.45    277.33 o 
  12   7   2    21074.02    20313.38    306.98 o 
  13   7   2     3275.24     3610.53    187.37 o 
  14   7   2     8318.71     8727.71    245.04 o 
  15   7   2    15188.25    15716.32    307.82 o 
  16   7   2     3768.46     3859.95    245.22 o 
  17   7   2     1547.12     1399.37    188.62 o 
  18   7   2     8270.04     8213.67    358.44 o 
   0   8   2    68868.23    68230.61    866.81 o 
   1   8   2    26097.76    26961.20    281.14 o 
   2   8   2     8062.50     8122.41    128.62 o 
   3   8   2    58680.86    57729.18    531.35 o 
   4   8   2    33946.98    31684.27    361.23 o 
   5   8   2      108.05      631.94     71.67 o 
   6   8   2    30949.11    30268.91    317.98 o 
   7   8   2    27023.02    26161.83    301.59 o 
   8   8   2     2757.01     2821.24    114.30 o 
   9   8   2    19757.06    20482.23    263.38 o 
  10   8   2    22922.75    22326.85    300.90 o 
  11   8   2     6394.75     7242.95    241.12 o 
  12   8   2     3530.43     3667.24    160.64 o 
  13   8   2    22581.99    24036.76    395.97 o 
  14   8   2    13734.36    14242.99    305.12 o 
  15   8   2      218.71      295.55    158.15 o 
  16   8   2     7898.14     7388.91    276.51 o 
  17   8   2    12031.87    12034.48    349.49 o 
  18   8   2      452.75      483.39    201.49 o 
   1   9   2    48890.24    49952.91    473.74 o 
   2   9   2    71541.71    70044.39    660.71 o 
   3   9   2     8338.59     8831.64    209.53 o 
   4   9   2    21788.33    21505.83    289.21 o 
   5   9   2    36997.73    36665.69    390.20 o 
   6   9   2    11908.66    12414.59    192.06 o 
   7   9   2     6490.14     7179.56    159.61 o 
   8   9   2    40962.24    41029.35    437.36 o 
   9   9   2    17843.01    18581.89    265.83 o 
  10   9   2       18.17      359.47     98.37 o 
  11   9   2    13972.09    14191.22    248.00 o 
  12   9   2    19061.80    19644.97    326.05 o 
  13   9   2     1489.23     1989.99    186.70 o 
  14   9   2     4287.50     4252.61    224.95 o 
  15   9   2     9346.20     9154.33    445.52 o 
  16   9   2     2274.49     2520.29    224.93 o 
  17   9   2     1862.77     2201.08    254.34 o 
   0  10   2    31655.21    32832.46    530.15 o 
   1  10   2    10304.89    10751.52    193.46 o 
   2  10   2     5043.18     5322.84    157.27 o 
   3  10   2    32636.87    32947.57    410.44 o 
   4  10   2    16994.57    16964.21    241.31 o 
   5  10   2       24.14      547.65     95.84 o 
   6  10   2    19146.48    18729.67    276.10 o 
   7  10   2    19705.37    19171.26    284.33 o 
   8  10   2     1647.03     2007.00    149.87 o 
   9  10   2     6779.08     6898.27    191.58 o 
  10  10   2    14049.52    14291.18    302.02 o 
  11  10   2     3405.87     3655.07    168.15 o 
  12  10   2     1346.51     1741.26    155.40 o 
  13  10   2     9977.49    11105.79    312.09 o 
  14  10   2     5948.25     6169.41    290.18 o 
  15  10   2      544.26      197.52    184.09 o 
  16  10   2     2985.78     2731.61    307.66 o 
   1  11   2     8219.47     8616.73    218.78 o 
   2  11   2     9606.66    10242.81    227.77 o 
   3  11   2       42.79      293.38    105.72 o 
   4  11   2     7019.18     7203.52    206.82 o 
   5  11   2    10061.73    10512.09    221.67 o 
   6  11   2     3008.53     3532.47    154.64 o 
   7  11   2     5092.55     5534.33    176.54 o 
   8  11   2    11378.53    11020.21    228.47 o 
   9  11   2     1671.19     2149.84    142.55 o 
  10  11   2     1091.16     1368.97    156.90 o 
  11  11   2     8643.27     9181.34    269.36 o 
  12  11   2     7053.04     6709.10    247.73 o 
  13  11   2      149.25      188.83    187.37 o 
  14  11   2     6089.76     6080.80    331.55 o 
  15  11   2     6151.15     6232.14    453.54 o 
   0  12   2    11885.94    12563.41    444.74 o 
   1  12   2     4386.09     4734.23    230.14 o 
   2  12   2     1957.95     1992.26    165.96 o 
   3  12   2    11097.01    11557.81    284.23 o 
   4  12   2     6208.56     6488.41    224.71 o 
   5  12   2     1930.76     2174.46    162.80 o 
   6  12   2    10415.95    10071.32    270.80 o 
   7  12   2     7604.70     7800.66    270.52 o 
   8  12   2      127.70      278.60    139.28 o 
   9  12   2     7543.13     7434.76    238.59 o 
  10  12   2     8031.30     8278.85    267.01 o 
  11  12   2     1385.31     1320.97    181.29 o 
  12  12   2     2242.14     2538.08    208.31 o 
  13  12   2     3472.23     4192.20    299.71 o 
  14  12   2     1169.25      956.82    273.12 o 
   1  13   2     5880.44     6344.06    269.45 o 
   2  13   2     8933.09     9874.42    327.16 o 
   3  13   2     1045.20      981.88    174.07 o 
   4  13   2     3921.14     3890.67    232.73 o 
   5  13   2     7695.84     8473.87    309.74 o 
   6  13   2     4374.51     4424.26    244.60 o 
   7  13   2      594.66      682.64    187.26 o 
   8  13   2     3885.42     4337.10    231.83 o 
   9  13   2     4755.26     4839.93    246.65 o 
  10  13   2      166.25      212.32    179.29 o 
  11  13   2     2382.98     2633.03    247.29 o 
  12  13   2     1894.83     2028.84    313.30 o 
  13  13   2      742.53     1092.79    330.00 o 
   0  14   2     1483.18     1302.40    273.08 o 
   1  14   2     2532.50     2551.15    234.19 o 
   2  14   2      832.48      664.89    177.36 o 
   3  14   2     5933.37     5909.12    279.34 o 
   4  14   2     2550.86     2576.46    219.38 o 
   5  14   2      105.91       67.50    169.47 o 
   6  14   2     2573.98     2801.23    227.21 o 
   7  14   2     5309.78     6197.56    291.49 o 
   8  14   2      319.73      314.15    209.09 o 
   9  14   2     1210.76     1412.51    212.36 o 
  10  14   2     2644.17     2699.91    258.16 o 
  11  14   2     1616.60     1120.16    254.62 o 
   1  15   2     1562.23     1489.31    208.94 o 
   2  15   2     1963.72     2051.09    221.95 o 
   3  15   2      116.68      -98.74    175.52 o 
   4  15   2      941.83      874.20    197.99 o 
   5  15   2     1268.22     1269.18    212.03 o 
   6  15   2      864.95      772.28    217.18 o 
   7  15   2      820.85      835.85    236.06 o 
   8  15   2     3414.48     4220.46    277.22 o 
   9  15   2      421.74      471.28    290.04 o 
   0  16   2     1210.06      844.24    290.53 o 
   1  16   2      289.21      -72.49    186.71 o 
   2  16   2      192.23      285.67    198.00 o 
   3  16   2      806.97      925.38    214.65 o 
   4  16   2     1325.72     1511.17    226.69 o 
   5  16   2        1.30       70.62    197.11 o 
   1   1   3        8.01        3.98     19.94 o 
   2   1   3    15714.45    17122.04    156.94 o 
   3   1   3     4707.40     4095.04     61.18 o 
   4   1   3    14607.32    14350.32    155.23 o 
   5   1   3      514.94      345.85     37.92 o 
   6   1   3     9443.47     8610.65    111.76 o 
   7   1   3     2203.73     2194.33     75.59 o 
   8   1   3      437.97      562.86     71.28 o 
   9   1   3     1320.40     1373.00     70.25 o 
  10   1   3      947.86     1166.42     73.33 o 
  11   1   3      874.45      822.51     76.81 o 
  12   1   3      861.92     1031.09    103.24 o 
  13   1   3      384.82      785.78    131.93 o 
  14   1   3       99.77       47.81     99.67 o 
  15   1   3       78.41       93.56    108.24 o 
  16   1   3      564.55      664.32    140.29 o 
  17   1   3      482.89      455.79    155.44 o 
  18   1   3      149.62      354.39    151.09 o 
  19   1   3       78.91      -47.95    160.71 o 
  20   1   3        7.02     -135.57    171.81 o 
   0   2   3    42648.27    35532.41    943.76 o 
   1   2   3   100543.63   105344.18    934.83 o 
   2   2   3      285.33      301.86     29.16 o 
   3   2   3    10368.88    11290.08    137.67 o 
   4   2   3       17.54       76.81     32.36 o 
   5   2   3     4277.72     4187.21     85.26 o 
   6   2   3     1181.43     1307.06     61.60 o 
   7   2   3     7452.13     7725.31    107.70 o 
   8   2   3     1365.27     1252.88     61.53 o 
   9   2   3     3981.14     3974.07     95.96 o 
  10   2   3      171.54      150.10     53.66 o 
  11   2   3     1556.87     1915.59     90.96 o 
  12   2   3      448.93      654.91    153.39 o 
  13   2   3     2230.15     2722.04    141.80 o 
  14   2   3       72.63      183.52    113.61 o 
  15   2   3      363.28      512.77    121.60 o 
  16   2   3       38.66      122.46    124.35 o 
  17   2   3     1649.24     1760.49    168.86 o 
  18   2   3       42.64      143.17    150.38 o 
  19   2   3      135.80      140.61    157.93 o 
  20   2   3       19.39      308.86    171.14 o 
   1   3   3      568.79      441.64     37.17 o 
   2   3   3    12381.01    13602.59    146.10 o 
   3   3   3       12.36       -6.86     33.70 o 
   4   3   3     7126.60     6898.09     92.43 o 
   5   3   3     1194.50      922.40     49.10 o 
   6   3   3    10427.31     9400.70    125.53 o 
   7   3   3     3162.53     2815.07     79.67 o 
   8   3   3    13696.40    13285.72    167.47 o 
   9   3   3      126.94      189.30     51.94 o 
  10   3   3      315.31      374.61     61.82 o 
  11   3   3     1476.26     1254.11     84.27 o 
  12   3   3     5997.98     6634.23    162.86 o 
  13   3   3      723.24      670.62    106.15 o 
  14   3   3     1785.95     1910.85    131.26 o 
  15   3   3       66.98      159.17    112.61 o 
  16   3   3      254.98      161.00    133.41 o 
  17   3   3      181.98       50.39    142.85 o 
  18   3   3     1653.26     1734.56    180.96 o 
  19   3   3       41.74      230.60    160.74 o 
  20   3   3      119.87     -173.20    173.20 o 
   0   4   3    20352.25    16882.13    405.44 o 
   1   4   3     6795.82     6809.56     94.20 o 
   2   4   3       68.16       37.24     36.86 o 
   3   4   3    13707.28    13612.68    147.72 o 
   4   4   3     1925.40     2084.23     76.06 o 
   5   4   3     2237.86     2492.79     70.78 o 
   6   4   3     2499.65     2706.12     75.39 o 
   7   4   3    20466.45    19959.28    221.39 o 
   8   4   3       16.64      105.57     51.87 o 
   9   4   3      112.60       75.14     57.70 o 
  10   4   3     2766.41     2887.35     99.14 o 
  11   4   3     1322.94     1418.23     95.11 o 
  12   4   3      627.89      556.20     91.78 o 
  13   4   3     5805.74     6492.59    185.26 o 
  14   4   3     6029.76     6259.88    292.20 o 
  15   4   3       86.08      195.86    114.14 o 
  16   4   3      113.61      110.89    127.86 o 
  17   4   3     3408.76     3880.36    218.39 o 
  18   4   3      313.83       14.61    179.57 o 
  19   4   3     1003.70      983.73    177.11 o 
  20   4   3      340.24      395.41    191.03 o 
   1   5   3    16103.36    13994.62    202.73 o 
   2   5   3    57222.48    60885.12    553.78 o 
   3   5   3      190.45      215.44     41.00 o 
   4   5   3    10582.85    10827.56    135.65 o 
   5   5   3     6311.99     6373.99    104.04 o 
   6   5   3    20383.58    20381.07    219.09 o 
   7   5   3     3466.21     3582.41     92.84 o 
   8   5   3    35155.48    34509.62    351.42 o 
   9   5   3     1612.51     1959.44     84.46 o 
  10   5   3      220.19      179.57     70.31 o 
  11   5   3     2016.27     2173.95    100.84 o 
  12   5   3    14271.51    14148.43    229.69 o 
  13   5   3      577.94      344.90    108.31 o 
  14   5   3     5723.47     5737.91    227.80 o 
  15   5   3     1121.80     1207.14    142.92 o 
  16   5   3      626.52      506.35    139.55 o 
  17   5   3      159.15      328.39    146.93 o 
  18   5   3     3294.31     3578.83    226.39 o 
  19   5   3      871.31      818.22    203.20 o 
   0   6   3    29213.95    25419.60    379.23 o 
   1   6   3    16271.38    16105.60    202.36 o 
   2   6   3      742.56      812.28     50.34 o 
   3   6   3    37898.60    37839.07    356.64 o 
   4   6   3     3720.08     3691.31     92.45 o 
   5   6   3     2303.88     3095.34     96.46 o 
   6   6   3     7112.48     6850.84    117.94 o 
   7   6   3    32326.95    31745.54    320.97 o 
   8   6   3      115.15      197.67     63.03 o 
   9   6   3    16243.65    15929.93    208.84 o 
  10   6   3     3864.08     3953.45    135.86 o 
  11   6   3     5608.12     5895.23    174.19 o 
  12   6   3     1133.77     1116.96    113.18 o 
  13   6   3    11840.06    12078.18    239.44 o 
  14   6   3      953.09      667.98    124.28 o 
  15   6   3      283.87      263.25    138.19 o 
  16   6   3     1768.31     1673.42    170.93 o 
  17   6   3     4882.49     5393.80    237.70 o 
  18   6   3       91.39       62.82    169.33 o 
  19   6   3     2206.68     2747.11    242.82 o 
   1   7   3     8768.97     8061.02    127.54 o 
   2   7   3    14946.29    14158.02    174.06 o 
   3   7   3      604.69      505.61     58.65 o 
   4   7   3    12755.72    13299.40    171.93 o 
   5   7   3    14661.54    13912.20    175.45 o 
   6   7   3    24826.38    24120.04    272.29 o 
   7   7   3      178.40      268.56     65.17 o 
   8   7   3    15970.29    16146.32    208.23 o 
   9   7   3     3758.98     3728.27    116.05 o 
  10   7   3       51.14      102.92     83.59 o 
  11   7   3     2918.64     2766.54    128.13 o 
  12   7   3    14075.46    13630.70    272.88 o 
  13   7   3      963.52     1014.21    133.71 o 
  14   7   3     8670.33     9114.70    247.63 o 
  15   7   3     2503.25     2366.63    178.20 o 
  16   7   3     2377.34     2844.02    213.29 o 
  17   7   3       36.33      336.11    169.65 o 
  18   7   3     5598.32     5484.21    293.03 o 
   0   8   3    17529.85    17095.00    280.19 o 
   1   8   3    43659.58    43673.88    414.39 o 
   2   8   3     2931.57     2914.07     85.22 o 
   3   8   3    54130.61    52959.89    492.72 o 
   4   8   3    11783.75    10902.47    164.48 o 
   5   8   3      723.10      833.53     75.29 o 
   6   8   3    12632.94    11882.40    182.25 o 
   7   8   3    23852.52    23129.93    277.19 o 
   8   8   3     1524.14     1735.16    101.35 o 
   9   8   3    31049.06    31610.13    357.31 o 
  10   8   3     7969.88     8273.33    191.36 o 
  11   8   3     5025.30     5627.78    167.44 o 
  12   8   3      900.93      877.88    123.18 o 
  13   8   3    22890.96    23378.24    368.58 o 
  14   8   3     1513.37     1207.39    169.01 o 
  15   8   3     1334.45     1745.50    181.88 o 
  16   8   3     2508.31     2650.03    206.53 o 
  17   8   3    10357.12    10441.73    355.74 o 
  18   8   3       91.39      236.17    210.72 o 
   1   9   3    11372.23    10880.55    165.50 o 
   2   9   3    50665.01    50261.30    496.64 o 
   3   9   3     2131.15     2123.93     94.86 o 
   4   9   3    33297.20    32907.73    355.94 o 
   5   9   3    11299.96    12160.72    248.14 o 
   6   9   3    22919.48    23095.61    402.76 o 
   7   9   3      797.31     1127.37     92.52 o 
   8   9   3    56195.91    56764.69    593.09 o 
   9   9   3     5341.18     6030.18    166.78 o 
  10   9   3      286.24      490.39    127.50 o 
  11   9   3     1374.69     1545.82    131.61 o 
  12   9   3    29808.65    28921.06    584.75 o 
  13   9   3       98.66      131.38    142.79 o 
  14   9   3     6462.66     6537.52    336.50 o 
  15   9   3     1157.11     1447.66    217.18 o 
  16   9   3     3871.82     3398.68    243.69 o 
  17   9   3      424.91      657.82    201.16 o 
   0  10   3    18703.83    19266.06    435.70 o 
   1  10   3    33565.72    34442.68    428.57 o 
   2  10   3     2679.38     2925.24    147.91 o 
   3  10   3    70065.16    70263.75    701.00 o 
   4  10   3    21386.46    21483.68    282.92 o 
   5  10   3      632.64     1302.73    122.09 o 
   6  10   3     6225.51     6433.82    175.06 o 
   7  10   3    29470.34    29241.60    374.44 o 
   8  10   3     4083.16     4228.67    156.11 o 
   9  10   3    11718.00    11669.72    225.96 o 
  10  10   3     6366.17     6571.25    193.47 o 
  11  10   3     5000.65     5029.86    188.12 o 
  12  10   3       97.97      411.78    145.06 o 
  13  10   3    20862.91    21752.12    391.33 o 
  14  10   3     2952.96     3326.53    244.17 o 
  15  10   3       19.02      253.91    215.46 o 
  16  10   3      862.49     1027.56    204.29 o 
   1  11   3     3769.63     3727.68    149.49 o 
   2  11   3    27209.45    27966.49    400.60 o 
   3  11   3      198.25      254.73    108.20 o 
   4  11   3    17059.24    17419.17    353.54 o 
   5  11   3    10046.80     9999.41    233.23 o 
   6  11   3     3554.40     4371.52    187.72 o 
   7  11   3     1025.97     1207.45    128.05 o 
   8  11   3    38865.44    39455.64    503.88 o 
   9  11   3     7714.13     7950.39    223.73 o 
  10  11   3      688.42     1116.50    141.37 o 
  11  11   3     2482.61     2621.44    171.87 o 
  12  11   3    18183.15    17882.08    351.60 o 
  13  11   3      700.62      602.18    181.29 o 
  14  11   3     8354.39     7705.67    362.28 o 
  15  11   3     3411.69     2862.98    263.87 o 
   0  12   3     6906.38     7438.22    334.71 o 
   1  12   3    14295.90    15221.64    306.74 o 
   2  12   3      154.71      294.16    126.54 o 
   3  12   3    41467.18    40760.24    539.78 o 
   4  12   3     5349.16     6039.45    223.84 o 
   5  12   3      122.47      477.27    133.12 o 
   6  12   3     1813.36     1981.65    163.52 o 
   7  12   3    22315.23    21299.00    380.96 o 
   8  12   3      227.97      380.94    142.90 o 
   9  12   3    11398.49    11597.17    298.58 o 
  10  12   3     4447.74     4584.65    301.61 o 
  11  12   3     3570.84     3431.76    228.14 o 
  12  12   3     1099.16     1187.79    201.65 o 
  13  12   3    16461.20    15899.31    700.15 o 
  14  12   3      796.51      760.15    251.80 o 
   1  13   3     3074.58     2872.96    206.73 o 
   2  13   3    33162.45    32236.22    565.77 o 
   3  13   3      247.11      565.25    161.19 o 
   4  13   3    11399.90    12727.39    338.50 o 
   5  13   3     5976.89     5673.52    263.67 o 
   6  13   3    10001.31    11124.52    550.71 o 
   7  13   3      344.39      597.95    185.33 o 
   8  13   3    25821.88    25135.42    454.23 o 
   9  13   3     2301.59     2339.45    191.51 o 
  10  13   3        5.75      509.40    175.61 o 
  11  13   3     1882.48     1507.60    309.89 o 
  12  13   3    17529.20    17533.54    629.44 o 
  13  13   3       30.79       62.61    250.40 o 
   0  14   3     6646.85     6520.61    406.47 o 
   1  14   3    17555.78    19127.08    503.03 o 
   2  14   3     1207.80     1342.33    189.55 o 
   3  14   3    47148.96    46261.62    751.90 o 
   4  14   3     3379.74     3377.21    234.74 o 
   5  14   3       21.16      692.66    183.22 o 
   6  14   3     5821.33     5529.81    278.41 o 
   7  14   3    31915.59    30725.33    604.33 o 
   8  14   3       13.31      360.62    186.52 o 
   9  14   3    10300.23    10576.56    369.82 o 
  10  14   3     4745.42     4755.90    302.14 o 
  11  14   3     7057.03     7615.25    388.96 o 
   1  15   3     4337.22     4032.21    256.15 o 
   2  15   3    33199.12    31140.75    617.20 o 
   3  15   3      590.34     1289.73    202.01 o 
   4  15   3    11403.92    12342.13    389.45 o 
   5  15   3     4303.52     3774.03    258.19 o 
   6  15   3     9489.77     9768.56    457.78 o 
   7  15   3     1116.63     1599.15    217.18 o 
   8  15   3    25020.76    25626.86    541.33 o 
   9  15   3     1645.11     1573.72    243.79 o 
   0  16   3     4489.63     4083.31    390.32 o 
   1  16   3     8887.96     9126.10    426.63 o 
   2  16   3      525.92      652.26    205.13 o 
   3  16   3    27127.04    24458.10    527.05 o 
   4  16   3     3004.17     2923.35    253.88 o 
   5  16   3       28.86      712.78    214.79 o 
   0   0   4     1787.66     1144.75     89.19 o 
   1   0   4   109417.90   118906.88   1382.51 o 
   2   0   4      712.40      635.48     93.17 o 
   3   0   4   190812.45   192899.64   2235.87 o 
   4   0   4     2154.26     1764.29     62.92 o 
   5   0   4     9496.97     9908.82    177.41 o 
   6   0   4     2259.08     2048.29     94.59 o 
   7   0   4    67915.34    64253.81    853.92 o 
   8   0   4      193.91      200.67     71.94 o 
   9   0   4    88085.80    88892.34   1171.90 o 
  10   0   4      955.57     1016.03    101.22 o 
  11   0   4    24585.71    24343.34    404.23 o 
  12   0   4      440.17      497.97    128.10 o 
  13   0   4    94106.92    90895.99   1349.48 o 
  14   0   4      835.32      719.39    153.07 o 
  15   0   4     1124.23      449.36    173.35 o 
  16   0   4       18.32       38.65    179.73 o 
  17   0   4    37928.83    37730.80    807.85 o 
  18   0   4     1406.38     1143.21    236.29 o 
  19   0   4    12754.80    13008.28    679.23 o 
  20   0   4       64.76       34.31    232.66 o 
   1   1   4       32.20       79.69     23.03 o 
   2   1   4   404386.31   418996.81   3517.73 o 
   3   1   4       29.68      -27.46     27.46 o 
   4   1   4   137044.00   137303.78   1136.46 o 
   5   1   4     3364.44     2689.91     63.15 o 
   6   1   4    43057.88    42652.33    395.80 o 
   7   1   4      496.81      562.44     55.55 o 
   8   1   4   171176.44   162745.45   1517.64 o 
   9   1   4       62.80       38.72     54.56 o 
  10   1   4      244.25      478.19     65.80 o 
  11   1   4     1806.28     1603.64     85.32 o 
  12   1   4    80731.60    77750.20    786.70 o 
  13   1   4     1932.02     1846.80    118.41 o 
  14   1   4    17018.58    16507.80    269.70 o 
  15   1   4      468.40      503.41    116.58 o 
  16   1   4    13603.28    14126.21    297.61 o 
  17   1   4      407.35       49.51    148.93 o 
  18   1   4    29465.47    30281.52    514.70 o 
  19   1   4       50.53       -3.29    156.04 o 
  20   1   4     1000.86      956.15    191.78 o 
   0   2   4     1571.02      982.60     86.98 o 
   1   2   4   152927.11   162958.59   1385.78 o 
   2   2   4        0.08      -28.60     28.60 o 
   3   2   4   448758.94   460483.00   3748.37 o 
   4   2   4     1043.21      869.08     41.51 o 
   5   2   4    13300.08    13785.29    156.89 o 
   6   2   4     1554.47     1255.47     54.01 o 
   7   2   4   160073.14   155956.09   1304.17 o 
   8   2   4      436.08      343.10     51.55 o 
   9   2   4    44692.44    45070.25    435.50 o 
  10   2   4     1629.67     1604.61     74.13 o 
  11   2   4    30514.61    30415.93    341.65 o 
  12   2   4        4.76       24.37     81.31 o 
  13   2   4    84878.16    83871.98    932.84 o 
  14   2   4       26.04       23.77     98.60 o 
  15   2   4       34.59      149.27    121.66 o 
  16   2   4       68.84       41.86    129.26 o 
  17   2   4    33240.43    33858.96    513.37 o 
  18   2   4      114.75      195.51    152.18 o 
  19   2   4    11596.30    11597.38    335.97 o 
  20   2   4        0.37       33.28    164.42 o 
   1   3   4     1910.29     1656.07     56.62 o 
   2   3   4   471863.47   489514.91   4114.19 o 
   3   3   4     1540.82     1268.27     50.31 o 
   4   3   4   168842.86   177171.00   1518.36 o 
   5   3   4     4528.06     4092.77     79.68 o 
   6   3   4    24682.46    24177.29    240.08 o 
   7   3   4      233.46      341.66     48.28 o 
   8   3   4   268642.31   267604.97   2286.36 o 
   9   3   4     1897.30     1899.27     72.20 o 
  10   3   4     3190.33     3891.78    109.55 o 
  11   3   4      607.38      464.18     79.18 o 
  12   3   4    86987.41    85976.64    900.80 o 
  13   3   4      543.64      670.20    105.49 o 
  14   3   4    32108.08    32290.80    440.96 o 
  15   3   4       61.18     -118.50    119.73 o 
  16   3   4    10283.84    10730.12    438.56 o 
  17   3   4        0.53     -138.14    138.14 o 
  18   3   4    35881.17    37840.41    596.48 o 
  19   3   4        0.42      105.15    159.16 o 
  20   3   4      262.16      380.04    190.27 o 
   0   4   4       20.24       21.99     49.86 o 
   1   4   4    44273.58    46969.92    447.17 o 
   2   4   4      164.37      168.08     38.88 o 
   3   4   4   149626.80   149890.22   1248.81 o 
   4   4   4      406.51      413.05     45.99 o 
   5   4   4     1644.21     2857.66    151.46 o 
   6   4   4      517.61      775.09     54.43 o 
   7   4   4   137981.94   134576.00   1141.36 o 
   8   4   4      531.28      495.59     58.49 o 
   9   4   4    31415.82    31613.71    319.78 o 
  10   4   4       27.27       74.18     63.24 o 
  11   4   4    25232.63    25303.44    304.92 o 
  12   4   4        0.11       -7.87     88.04 o 
  13   4   4    67289.89    67061.24    740.30 o 
  14   4   4      314.83      379.49    111.18 o 
  15   4   4      345.41      252.90    123.60 o 
  16   4   4      181.46      225.09    139.46 o 
  17   4   4    28313.12    27538.45    451.39 o 
  18   4   4      457.54      287.27    157.33 o 
  19   4   4    10732.82    10430.13    315.07 o 
  20   4   4      149.04      153.07    180.06 o 
   1   5   4      697.51      538.84     44.57 o 
   2   5   4   123354.41   127498.27   1110.81 o 
   3   5   4      322.84      414.26     49.57 o 
   4   5   4    90044.63    94892.53    814.40 o 
   5   5   4      834.36      869.78     56.22 o 
   6   5   4    55829.46    58392.08    526.80 o 
   7   5   4        1.22       34.53     51.97 o 
   8   5   4   114714.76   111038.23    961.32 o 
   9   5   4     3281.71     3164.33     98.24 o 
  10   5   4       20.30      534.47     92.07 o 
  11   5   4       35.23      108.64     73.83 o 
  12   5   4    59121.71    57271.91    616.39 o 
  13   5   4     1673.86     1890.24    143.38 o 
  14   5   4    18005.04    18703.45    317.87 o 
  15   5   4        7.68     -119.02    119.02 o 
  16   5   4     9437.82     9447.81    270.04 o 
  17   5   4      375.49      337.21    174.81 o 
  18   5   4    22250.95    24437.43    781.41 o 
  19   5   4       83.36      222.28    174.15 o 
   0   6   4      582.20      363.52     61.50 o 
   1   6   4    69160.59    75108.98    857.63 o 
   2   6   4       25.11       38.03     47.46 o 
   3   6   4   116971.50   118967.74   1049.73 o 
   4   6   4        5.96       50.74     57.56 o 
   5   6   4     1302.51     1644.81     76.53 o 
   6   6   4      194.41      341.05     58.19 o 
   7   6   4   107104.52   104257.77    907.29 o 
   8   6   4      851.13      871.63     71.59 o 
   9   6   4    43842.60    43552.34    427.28 o 
  10   6   4       48.18       39.81     74.05 o 
  11   6   4    12756.98    12471.00    194.26 o 
  12   6   4       63.67      -38.59     93.34 o 
  13   6   4    54057.13    53986.09    626.79 o 
  14   6   4       12.17      -12.76    126.87 o 
  15   6   4     3108.10     3553.47    190.99 o 
  16   6   4        3.89      -51.72    142.13 o 
  17   6   4    23397.63    23060.02    440.23 o 
  18   6   4       29.16       81.15    184.11 o 
  19   6   4     9676.33     9755.66    349.95 o 
   1   7   4       66.39       33.37     43.16 o 
   2   7   4    42037.43    41910.97    410.70 o 
   3   7   4      335.75      377.40     58.48 o 
   4   7   4    63979.93    67732.11    631.42 o 
   5   7   4        0.50      164.49     58.05 o 
   6   7   4    25546.11    27312.37    300.84 o 
   7   7   4        0.08        1.53     62.88 o 
   8   7   4    87997.14    87639.77    813.03 o 
   9   7   4      731.77      873.55     86.49 o 
  10   7   4     1151.64     1460.63    112.51 o 
  11   7   4       26.95      101.03     89.25 o 
  12   7   4    43533.58    42133.57    534.04 o 
  13   7   4      333.20      269.17    121.74 o 
  14   7   4    17650.95    18900.11    351.16 o 
  15   7   4        1.40      104.21    144.31 o 
  16   7   4     5183.85     5477.97    279.20 o 
  17   7   4       66.49       31.75    166.90 o 
  18   7   4    19924.02    21074.45    462.26 o 
   0   8   4      364.17      402.55     77.90 o 
   1   8   4    33077.09    35547.82    348.07 o 
   2   8   4       16.19        7.97     57.21 o 
   3   8   4    70189.12    75202.48    723.49 o 
   4   8   4      154.51      193.09     66.91 o 
   5   8   4     1284.71     2077.59    126.59 o 
   6   8   4      268.50      230.86     71.28 o 
   7   8   4    75952.52    77067.27    728.41 o 
   8   8   4       35.43      322.27     77.83 o 
   9   8   4    10891.37    11695.26    200.27 o 
  10   8   4      102.01       49.64     94.61 o 
  11   8   4    13156.24    12602.51    244.34 o 
  12   8   4      290.74      373.03    115.70 o 
  13   8   4    30532.60    32103.68    453.11 o 
  14   8   4       24.88      199.12    156.26 o 
  15   8   4       94.73      311.09    168.06 o 
  16   8   4       65.02       22.01    177.05 o 
  17   8   4    14064.18    15169.04    421.70 o 
  18   8   4       12.31      103.61    211.44 o 
   1   9   4        0.03       22.18     66.61 o 
   2   9   4    81126.38    83387.21    805.06 o 
   3   9   4       23.35      200.20     73.27 o 
   4   9   4    28789.74    31241.75    357.61 o 
   5   9   4      706.62      844.68     86.81 o 
   6   9   4    29641.61    31301.43    365.60 o 
   7   9   4      108.76      142.74     86.03 o 
   8   9   4    56390.16    59297.00    617.16 o 
   9   9   4      888.99      914.67    103.96 o 
  10   9   4      275.25      506.85    104.20 o 
  11   9   4       81.88      -81.44    111.87 o 
  12   9   4    28489.91    27756.95    474.82 o 
  13   9   4       42.27        1.17    144.48 o 
  14   9   4    11827.23    11497.81    341.48 o 
  15   9   4       11.52       34.65    174.23 o 
  16   9   4     2341.13     2188.34    222.81 o 
  17   9   4      107.92      109.20    202.11 o 
   0  10   4      530.06      288.29    131.00 o 
   1  10   4    11985.49    13065.60    271.63 o 
   2  10   4       87.91      125.27     89.60 o 
   3  10   4    36185.77    36770.83    455.30 o 
   4  10   4       33.04      -11.03     86.47 o 
   5  10   4     3103.17     3227.64    133.51 o 
   6  10   4       64.06       23.39     85.04 o 
   7  10   4    34014.55    35504.33    493.07 o 
   8  10   4       49.40      165.76    101.35 o 
   9  10   4    24396.24    24523.21    342.98 o 
  10  10   4      586.08      426.77    118.82 o 
  11  10   4     6085.25     6591.98    223.70 o 
  12  10   4        1.50       -6.90    142.27 o 
  13  10   4    24302.68    24210.69    442.52 o 
  14  10   4       43.51      280.78    188.63 o 
  15  10   4     1092.10     1070.02    197.17 o 
  16  10   4        6.76      -98.40    187.21 o 
   1  11   4       23.13       -2.28     94.59 o 
   2  11   4    44488.25    44575.22    538.35 o 
   3  11   4        5.13      -56.50     94.96 o 
   4  11   4    11668.50    11918.83    248.23 o 
   5  11   4      473.98      596.11    119.14 o 
   6  11   4    16477.35    17735.73    311.24 o 
   7  11   4      140.35      188.55    110.81 o 
   8  11   4    17882.00    19590.05    319.72 o 
   9  11   4        4.32        5.94    117.97 o 
  10  11   4      888.03     1046.27    142.56 o 
  11  11   4      168.82      402.53    139.96 o 
  12  11   4    13341.00    14189.11    355.14 o 
  13  11   4       27.40       74.32    174.58 o 
  14  11   4     8664.72     8646.17    376.29 o 
  15  11   4      183.33      128.79    236.39 o 
   0  12   4      245.45      174.82    173.74 o 
   1  12   4    16969.96    17478.32    309.17 o 
   2  12   4        0.18       -3.59    112.89 o 
   3  12   4    31506.75    32157.53    458.49 o 
   4  12   4      121.49      238.94    120.48 o 
   5  12   4       42.91      411.68    127.08 o 
   6  12   4      113.42      102.64    124.86 o 
   7  12   4    21956.46    22361.28    371.57 o 
   8  12   4      207.06      290.15    141.16 o 
   9  12   4     8069.54     9011.35    280.42 o 
  10  12   4      161.70      179.98    180.65 o 
  11  12   4     6687.07     7084.95    279.79 o 
  12  12   4       72.43      245.38    195.55 o 
  13  12   4     6494.04     7292.39    335.19 o 
  14  12   4       38.78      293.02    238.20 o 
   1  13   4       40.37      182.20    154.13 o 
   2  13   4    14967.33    16233.47    377.42 o 
   3  13   4       35.98      102.81    144.93 o 
   4  13   4     3839.02     3921.64    248.27 o 
   5  13   4        9.04     -132.65    132.65 o 
   6  13   4     7009.78     7905.07    266.15 o 
   7  13   4       66.82      167.06    144.32 o 
   8  13   4    11098.87    11566.57    310.32 o 
   9  13   4       70.51      -23.86    150.66 o 
  10  13   4       12.30       -0.92    164.65 o 
  11  13   4      277.13      269.97    190.70 o 
  12  13   4    10750.60     9653.87    416.20 o 
   0  14   4        0.28      -34.81    221.88 o 
   1  14   4     6322.70     6813.59    309.03 o 
   2  14   4       31.92       47.91    163.50 o 
   3  14   4    14259.18    14716.96    412.02 o 
   4  14   4        1.20      -46.10    166.32 o 
   5  14   4       38.19      -77.03    165.91 o 
   6  14   4        2.01     -151.78    170.83 o 
   7  14   4     7005.06     7203.40    309.39 o 
   8  14   4       19.01     -126.70    178.96 o 
   9  14   4     3027.42     3415.25    251.30 o 
  10  14   4       38.60     -195.42    195.42 o 
  11  14   4     1958.15     2214.12    279.63 o 
   1  15   4        9.08      -35.64    177.40 o 
   2  15   4     4019.38     4426.79    266.12 o 
   3  15   4        0.03      222.95    183.68 o 
   4  15   4     2375.89     2106.69    226.15 o 
   5  15   4        0.99       34.70    186.57 o 
   6  15   4      620.38      707.75    201.40 o 
   7  15   4        2.65       23.24    190.28 o 
   8  15   4     4813.37     4861.05    345.94 o 
   0  16   4       88.22       88.72    263.44 o 
   1  16   4      496.50       -6.23    190.88 o 
   2  16   4        1.39      126.51    195.45 o 
   3  16   4     2227.41     1675.19    231.60 o 
   4  16   4        6.43     -190.52    190.52 o 
   5  16   4      289.35      335.05    200.49 o 
   1   1   5      281.04      289.99     30.57 o 
   2   1   5      513.60      623.69     37.57 o 
   3   1   5     1352.36     1166.05     44.25 o 
   4   1   5     2708.47     2800.56     57.04 o 
   5   1   5     1071.00     1097.82     45.27 o 
   6   1   5       90.57       74.48     39.92 o 
   7   1   5     1192.61     1225.52     78.83 o 
   8   1   5      114.14      302.12     55.30 o 
   9   1   5       34.27       19.99     53.88 o 
  10   1   5      615.89      784.82     70.41 o 
  11   1   5        2.51      -64.56     64.56 o 
  12   1   5     1063.67     1103.70     88.08 o 
  13   1   5      269.79      195.28     95.17 o 
  14   1   5      203.77      221.41    107.88 o 
  15   1   5        2.24      112.90    131.17 o 
  16   1   5      379.54      315.30    131.25 o 
  17   1   5       17.09      167.08    139.07 o 
  18   1   5      142.77       -3.47    159.51 o 
  19   1   5      130.85      -79.05    155.08 o 
  20   1   5        1.70      -32.04    164.62 o 
   0   2   5    18199.41    15189.85    454.13 o 
   1   2   5     7671.89     7280.79     86.82 o 
   2   2   5      225.46      177.71     33.33 o 
   3   2   5     8662.65     7820.52    111.22 o 
   4   2   5      124.27      133.21     35.72 o 
   5   2   5     3171.65     3330.72     69.87 o 
   6   2   5       55.44      156.19     43.83 o 
   7   2   5     3158.88     3615.84     83.20 o 
   8   2   5     4064.39     3633.03     93.08 o 
   9   2   5     1585.84     1862.69     77.90 o 
  10   2   5      134.02      151.59     66.34 o 
  11   2   5       66.77      217.33     70.77 o 
  12   2   5     1522.02     1810.39    123.66 o 
  13   2   5      162.14      391.11    100.12 o 
  14   2   5     1478.03     1184.63    123.71 o 
  15   2   5     1074.56     1028.85    139.12 o 
  16   2   5      251.19      212.21    145.30 o 
  17   2   5      116.57      347.23    145.84 o 
  18   2   5       11.36      -22.08    148.63 o 
  19   2   5      264.28      338.14    160.26 o 
  20   2   5      403.85      783.66    183.33 o 
   1   3   5      480.67      645.64     43.53 o 
   2   3   5     1826.39     2158.74     59.26 o 
   3   3   5       11.72        3.57     33.81 o 
   4   3   5     1829.35     1850.14     58.03 o 
   5   3   5      978.05      964.66     50.79 o 
   6   3   5     1960.29     2008.35     64.93 o 
   7   3   5      317.55      370.89     49.40 o 
   8   3   5     1629.02     1655.53     99.10 o 
   9   3   5       36.62       69.39     49.57 o 
  10   3   5       19.90       30.83     60.72 o 
  11   3   5      173.58      302.35     80.17 o 
  12   3   5      795.54     1136.61     98.22 o 
  13   3   5     3226.82     2767.79    151.53 o 
  14   3   5      551.47      511.71    126.13 o 
  15   3   5       57.52      139.23    120.13 o 
  16   3   5       22.93      166.66    134.77 o 
  17   3   5       16.14       -0.24    141.00 o 
  18   3   5      732.20      853.50    169.47 o 
  19   3   5      217.85      227.32    165.78 o 
  20   3   5      332.66      210.18    174.89 o 
   0   4   5     1654.61     1445.32     73.44 o 
   1   4   5     1450.95     1510.78     56.19 o 
   2   4   5     1181.68     1215.86     56.66 o 
   3   4   5     1329.15     1268.82     77.11 o 
   4   4   5     2884.89     2854.89     84.22 o 
   5   4   5      399.84      709.98     51.16 o 
   6   4   5      113.56      201.47     53.18 o 
   7   4   5      405.42      554.62     89.76 o 
   8   4   5      849.11      844.66     63.68 o 
   9   4   5     1757.67     1663.23     80.02 o 
  10   4   5       45.87       78.52     65.46 o 
  11   4   5      321.09      377.82     80.68 o 
  12   4   5      626.80      531.04     89.34 o 
  13   4   5     4925.34     5027.27    170.82 o 
  14   4   5     2003.23     1904.82    151.64 o 
  15   4   5       46.07      103.80    131.11 o 
  16   4   5      697.55      565.44    145.87 o 
  17   4   5     3613.44     3854.47    210.94 o 
  18   4   5      119.07      -44.04    152.17 o 
  19   4   5      981.46     1148.78    182.38 o 
  20   4   5      664.48      556.07    191.17 o 
   1   5   5     9369.06     8503.20    133.18 o 
   2   5   5    17387.86    17605.96    205.11 o 
   3   5   5       22.51       83.67     45.30 o 
   4   5   5    22983.00    22174.02    234.99 o 
   5   5   5      125.90      135.17     47.00 o 
   6   5   5    10099.51    10269.26    154.11 o 
   7   5   5     3600.08     3504.14    101.37 o 
   8   5   5    21381.92    20852.37    235.42 o 
   9   5   5       69.28      -43.75     65.87 o 
  10   5   5       81.59      202.35     72.22 o 
  11   5   5     1076.82     1105.54     95.01 o 
  12   5   5     9085.47     9442.52    193.95 o 
  13   5   5     1309.81     1221.91    128.83 o 
  14   5   5     3936.43     3877.93    174.64 o 
  15   5   5       52.29       20.09    126.29 o 
  16   5   5     1631.57     1497.40    194.56 o 
  17   5   5        6.15     -154.15    154.15 o 
  18   5   5     3912.86     3992.13    233.93 o 
  19   5   5      449.34      746.82    188.34 o 
   0   6   5    22813.19    21420.19    311.06 o 
   1   6   5    52333.16    56453.07    547.54 o 
   2   6   5     2737.62     2988.59     96.47 o 
   3   6   5    44483.85    46491.73    527.82 o 
   4   6   5     9115.23     8951.78    135.15 o 
   5   6   5     1878.55     2536.96     94.34 o 
   6   6   5     6173.74     6050.78    114.85 o 
   7   6   5    22877.00    23116.28    253.87 o 
   8   6   5     1495.54     1625.95     83.96 o 
   9   6   5     4287.86     4277.36    117.08 o 
  10   6   5     1539.09     1639.93     95.48 o 
  11   6   5     8870.92     8369.18    166.59 o 
  12   6   5       86.19      271.18    104.08 o 
  13   6   5     6053.99     6376.39    203.52 o 
  14   6   5     2182.01     2139.63    164.78 o 
  15   6   5      111.53      222.42    139.79 o 
  16   6   5       67.18     -108.90    151.57 o 
  17   6   5     5407.60     5866.44    308.17 o 
  18   6   5       46.60       65.01    171.12 o 
  19   6   5     1491.95     1137.36    203.30 o 
   1   7   5     3309.10     3104.26     85.14 o 
   2   7   5     7297.81     6852.59    118.67 o 
   3   7   5      188.75       91.51     55.39 o 
   4   7   5    16537.60    17039.39    208.95 o 
   5   7   5     2713.01     2485.81     89.98 o 
   6   7   5     7498.66     7607.86    138.50 o 
   7   7   5     1105.66      992.74     82.11 o 
   8   7   5    20926.68    19951.25    249.01 o 
   9   7   5     1827.37     1957.51    102.16 o 
  10   7   5      561.37      709.88     93.51 o 
  11   7   5      938.40      911.02    101.61 o 
  12   7   5    18140.95    17380.93    368.97 o 
  13   7   5      272.38      312.52    123.41 o 
  14   7   5     6630.11     6011.69    225.54 o 
  15   7   5     1978.77     2122.16    174.73 o 
  16   7   5     3501.24     2973.01    209.20 o 
  17   7   5      292.45       20.51    178.80 o 
  18   7   5     5998.88     5601.52    317.43 o 
   0   8   5    16625.97    15441.62    259.65 o 
   1   8   5    19129.08    19323.30    289.05 o 
   2   8   5     1589.57     1580.07     85.43 o 
   3   8   5    38586.26    37318.30    383.80 o 
   4   8   5    11907.05    10835.29    181.73 o 
   5   8   5     1447.72     1973.08     90.72 o 
   6   8   5     7693.20     7210.65    146.54 o 
   7   8   5    18259.85    17089.65    239.05 o 
   8   8   5     1388.89     1422.55     98.82 o 
   9   8   5    17542.81    16797.17    243.78 o 
  10   8   5     7518.48     7629.45    185.66 o 
  11   8   5     1733.30     1795.77    135.09 o 
  12   8   5      782.14      979.01    140.93 o 
  13   8   5    17325.10    16734.71    557.04 o 
  14   8   5     1619.98     1413.71    176.79 o 
  15   8   5     1277.46     1471.90    188.42 o 
  16   8   5     1611.48     1328.51    228.20 o 
  17   8   5     9615.72     9131.00    364.27 o 
  18   8   5       22.26     -221.12    221.12 o 
   1   9   5     6339.57     6168.27    167.36 o 
   2   9   5    50616.89    47149.46    516.99 o 
   3   9   5      179.79      192.19     75.89 o 
   4   9   5    16084.25    16159.83    236.59 o 
   5   9   5    12644.32    12770.51    210.99 o 
   6   9   5    17938.34    17069.16    253.02 o 
   7   9   5      359.82      363.21     92.76 o 
   8   9   5    36733.93    36308.82    434.93 o 
   9   9   5     3744.02     4115.03    161.21 o 
  10   9   5      415.83      692.93    116.37 o 
  11   9   5      958.65      876.78    149.89 o 
  12   9   5    18624.87    17921.89    339.93 o 
  13   9   5       56.44      135.31    148.85 o 
  14   9   5     3511.64     3206.50    285.85 o 
  15   9   5     1184.09     1298.56    195.94 o 
  16   9   5     1660.76     1509.13    213.31 o 
  17   9   5      108.47      -52.30    202.94 o 
   0  10   5     9551.30     9467.62    285.11 o 
   1  10   5    11305.02    11653.53    219.27 o 
   2  10   5      758.44     1031.03    106.38 o 
   3  10   5    29388.41    28071.03    376.39 o 
   4  10   5     8285.72     8150.90    197.32 o 
   5  10   5       13.77      249.78     92.47 o 
   6  10   5     3804.94     3870.04    147.73 o 
   7  10   5    16768.43    15988.66    331.65 o 
   8  10   5      790.42      939.40    114.21 o 
   9  10   5     8987.31     8895.15    214.28 o 
  10  10   5     4138.96     3932.84    170.12 o 
  11  10   5     3590.50     3550.14    212.16 o 
  12  10   5      868.73      843.15    162.06 o 
  13  10   5    15578.59    15535.00    351.12 o 
  14  10   5      533.94      646.09    196.64 o 
  15  10   5        9.09      272.85    187.54 o 
  16  10   5     2560.46     2392.32    237.35 o 
   1  11   5     3498.86     3440.86    150.76 o 
   2  11   5    16677.98    15812.36    270.06 o 
   3  11   5      235.44      359.50    105.74 o 
   4  11   5    13720.00    14159.05    257.20 o 
   5  11   5     8240.36     8295.24    289.14 o 
   6  11   5     5992.18     7082.56    226.27 o 
   7  11   5     1014.02     1565.18    143.84 o 
   8  11   5    28797.26    28637.44    426.52 o 
   9  11   5     5048.71     5066.26    192.28 o 
  10  11   5      410.33      641.24    138.47 o 
  11  11   5     2079.07     1956.95    161.57 o 
  12  11   5    15124.25    14479.57    450.43 o 
  13  11   5      397.98      240.18    178.02 o 
  14  11   5     9131.02     8842.82    362.36 o 
  15  11   5     1520.19     1116.09    235.16 o 
   0  12   5     6739.66     6757.41    288.20 o 
   1  12   5    19544.27    19890.97    337.82 o 
   2  12   5      548.99      634.52    136.81 o 
   3  12   5    36478.45    35213.09    491.08 o 
   4  12   5     8495.49     8960.20    246.53 o 
   5  12   5      100.93      478.19    135.26 o 
   6  12   5     2904.63     3151.67    175.81 o 
   7  12   5    24798.43    23307.40    383.90 o 
   8  12   5     1284.18     1428.46    151.32 o 
   9  12   5     9881.76    10536.50    280.96 o 
  10  12   5     6023.79     6211.91    279.81 o 
  11  12   5     5755.10     5911.49    332.15 o 
  12  12   5     1064.00     1260.12    261.70 o 
  13  12   5    14003.03    13431.03    455.40 o 
  14  12   5     2237.16     1946.96    278.44 o 
   1  13   5     4406.20     4777.14    213.77 o 
   2  13   5    39684.83    36547.23    576.73 o 
   3  13   5      888.17     1097.15    165.11 o 
   4  13   5    17318.91    18210.87    356.47 o 
   5  13   5     8136.33     8225.59    266.44 o 
   6  13   5    13881.55    14013.44    317.93 o 
   7  13   5      211.54      473.33    151.93 o 
   8  13   5    34457.33    34359.38    549.92 o 
   9  13   5     5643.22     5953.73    372.69 o 
  10  13   5      124.21      553.26    233.72 o 
  11  13   5     1902.49     2059.85    223.30 o 
  12  13   5    20812.47    20198.60    546.45 o 
   0  14   5    11231.86    10344.35    486.15 o 
   1  14   5    18574.28    19309.52    654.12 o 
   2  14   5      794.12     1261.40    187.49 o 
   3  14   5    53932.07    51292.80    810.60 o 
   4  14   5     6088.69     6133.90    284.73 o 
   5  14   5      208.46     1170.61    192.36 o 
   6  14   5     5848.82     5266.32    274.01 o 
   7  14   5    37766.59    35699.90    661.84 o 
   8  14   5      282.69      624.04    194.05 o 
   9  14   5    15176.81    15848.38    532.78 o 
  10  14   5     7857.32     8200.33    330.98 o 
   1  15   5     4966.09     4966.67    273.14 o 
   2  15   5    40043.65    38640.39    680.30 o 
   3  15   5      624.11     1203.84    204.46 o 
   4  15   5    12986.39    14297.60    397.89 o 
   5  15   5     8010.60     7875.67    331.39 o 
   6  15   5     9819.30    10260.13    726.22 o 
   7  15   5      287.47      751.03    203.77 o 
   8  15   5    30625.30    29959.54    589.24 o 
   0  16   5     6763.86     5995.62    431.43 o 
   1  16   5    10167.41    10057.93    379.31 o 
   2  16   5      308.13      462.28    198.42 o 
   3  16   5    28656.34    27061.06    653.26 o 
   4  16   5     3177.36     3378.49    260.67 o 
   5  16   5       35.08      685.41    208.29 o 
   0   0   6   139530.06   123642.23   2046.06 o 
   1   0   6    36844.63    35584.46    742.28 o 
   2   0   6    10965.01    10409.77    160.79 o 
   3   0   6    84981.75    76338.08   1188.42 o 
   4   0   6    49883.58    46193.02    616.52 o 
   5   0   6      669.48      915.14     57.36 o 
   6   0   6    39113.51    36612.59    473.17 o 
   7   0   6   124289.76   110122.01   1419.04 o 
   8   0   6      107.05      196.20     75.07 o 
   9   0   6    22210.81    20320.85    338.96 o 
  10   0   6    40805.11    38689.46    571.80 o 
  11   0   6     5328.33     5084.60    177.40 o 
  12   0   6    11753.34    10843.26    253.70 o 
  13   0   6    45359.62    44146.24    735.27 o 
  14   0   6    13212.82    12319.40    481.43 o 
  15   0   6     4205.83     4553.68    344.08 o 
  16   0   6    22446.37    20951.20    525.29 o 
  17   0   6    18151.52    17890.33    563.89 o 
  18   0   6      955.58      764.27    227.01 o 
  19   0   6     5396.69     5459.90    350.14 o 
  20   0   6    10613.58    10658.55    526.06 o 
   1   1   6    12350.92    10733.67    116.90 o 
   2   1   6    24086.12    22336.93    275.39 o 
   3   1   6     1205.01     1602.64     50.85 o 
   4   1   6    33876.13    33010.29    311.64 o 
   5   1   6    93998.59    88518.53    776.23 o 
   6   1   6    28593.84    25451.69    246.29 o 
   7   1   6    10588.27     8973.11    124.47 o 
   8   1   6    80445.82    73632.44    694.68 o 
   9   1   6    48006.68    44011.19    445.74 o 
  10   1   6       11.63       78.25     60.37 o 
  11   1   6    28820.89    26028.22    303.53 o 
  12   1   6    38779.03    35073.81    389.69 o 
  13   1   6     1496.20     1172.54    116.83 o 
  14   1   6    10318.10    10171.47    245.89 o 
  15   1   6    23942.32    22949.74    379.73 o 
  16   1   6     3019.84     2870.21    225.91 o 
  17   1   6     3730.88     3480.69    197.51 o 
  18   1   6    14588.50    15325.53    360.98 o 
  19   1   6     4075.85     3860.31    235.35 o 
  20   1   6      211.42       -2.76    168.74 o 
   0   2   6   164699.62   151253.92   2225.02 o 
   1   2   6    55008.64    52118.76    569.60 o 
   2   2   6    12443.45    11824.45    128.18 o 
   3   2   6   111960.45   105478.27    884.86 o 
   4   2   6    49991.64    46405.63    411.43 o 
   5   2   6     2021.18     2103.38     62.76 o 
   6   2   6    46753.81    43056.54    391.04 o 
   7   2   6   112849.23   105274.88    928.08 o 
   8   2   6      573.62      549.39     55.03 o 
   9   2   6    24951.40    25094.72    271.02 o 
  10   2   6    40583.99    36623.42    389.65 o 
  11   2   6    10866.19    10502.15    171.29 o 
  12   2   6     5486.62     5353.61    139.33 o 
  13   2   6    54576.40    52826.88    632.66 o 
  14   2   6     9615.93     9086.93    244.26 o 
  15   2   6     1435.56     1427.73    149.18 o 
  16   2   6    17668.79    16870.76    330.53 o 
  17   2   6    16551.46    16696.29    361.18 o 
  18   2   6      394.60      231.94    157.94 o 
  19   2   6     8573.10     8774.23    294.70 o 
  20   2   6    10988.48    10750.90    331.34 o 
   1   3   6    88558.09    83808.96    736.66 o 
   2   3   6    99361.09    89633.14   1006.78 o 
   3   3   6     2608.53     2819.00     65.05 o 
   4   3   6    79525.00    75530.59    649.61 o 
   5   3   6   142899.28   138534.41   1202.74 o 
   6   3   6    27321.42    25076.71    259.49 o 
   7   3   6    23042.41    22238.86    240.45 o 
   8   3   6   115514.59   106664.35    948.68 o 
   9   3   6    34753.45    33499.98    342.13 o 
  10   3   6     1501.73     1624.07     94.79 o 
  11   3   6    62883.88    59855.30    601.14 o 
  12   3   6    37495.26    35196.41    395.43 o 
  13   3   6       87.01       24.30    102.43 o 
  14   3   6    24037.02    23037.86    374.84 o 
  15   3   6    36207.87    34221.16    529.69 o 
  16   3   6     3517.41     3562.95    191.57 o 
  17   3   6     5631.25     5667.87    232.98 o 
  18   3   6    20035.15    20210.03    391.30 o 
  19   3   6     5526.78     4797.06    238.78 o 
  20   3   6      208.50      412.91    180.76 o 
   0   4   6   212168.36   204324.03   2565.76 o 
   1   4   6    79479.00    75054.27    883.39 o 
   2   4   6    14813.37    14749.68    185.86 o 
   3   4   6   150915.58   144297.34   1296.73 o 
   4   4   6    95203.27    92055.80    789.44 o 
   5   4   6       75.23      337.66     52.36 o 
   6   4   6    82596.81    78782.59    714.14 o 
   7   4   6    77741.75    73989.65    677.84 o 
   8   4   6     7108.28     6615.75    123.33 o 
   9   4   6    45093.98    43602.31    433.12 o 
  10   4   6    73323.76    70376.84    689.50 o 
  11   4   6    13228.53    13329.22    224.66 o 
  12   4   6     3314.15     3539.21    134.36 o 
  13   4   6    43447.90    41830.82    530.36 o 
  14   4   6    22871.00    22292.12    352.38 o 
  15   4   6      703.11      711.88    143.41 o 
  16   4   6    16449.48    15885.75    327.02 o 
  17   4   6    12548.88    13197.36    310.66 o 
  18   4   6     1288.23     1152.16    177.16 o 
  19   4   6     7292.85     7208.42    294.59 o 
   1   5   6   105694.00   106582.55   1016.74 o 
   2   5   6   178051.19   174633.02   1563.73 o 
   3   5   6    30602.31    31149.33    311.48 o 
   4   5   6    42981.84    42723.04    412.19 o 
   5   5   6   112481.52   111833.79   1023.37 o 
   6   5   6    40589.94    40574.55    386.38 o 
   7   5   6     1584.84     1748.07     84.86 o 
   8   5   6    51038.34    49809.43    469.54 o 
   9   5   6    52365.41    51158.28    485.11 o 
  10   5   6        9.03      294.25    108.47 o 
  11   5   6    26803.00    24797.29    308.29 o 
  12   5   6    30242.99    29313.28    370.01 o 
  13   5   6     4778.04     4691.26    169.03 o 
  14   5   6     7461.99     7095.90    231.87 o 
  15   5   6    21595.01    21093.55    420.83 o 
  16   5   6     5440.55     5850.68    245.87 o 
  17   5   6     1758.95     1859.91    191.84 o 
  18   5   6     8296.21     8539.15    302.34 o 
  19   5   6     5332.50     5404.66    370.11 o 
   0   6   6    96792.00    92445.86   1215.05 o 
   1   6   6    35365.07    33205.68    366.34 o 
   2   6   6     7116.68     7247.69    144.98 o 
   3   6   6    83243.94    77622.70    706.97 o 
   4   6   6    42600.18    40343.50    413.13 o 
   5   6   6      630.09     1040.38     68.18 o 
   6   6   6    37653.70    36490.24    369.03 o 
   7   6   6    40520.62    38437.24    378.57 o 
   8   6   6      355.25      500.66     69.88 o 
   9   6   6    26501.52    26261.56    289.91 o 
  10   6   6    32452.14    32206.98    370.85 o 
  11   6   6     8078.39     8350.99    186.00 o 
  12   6   6    10514.55    10371.76    214.81 o 
  13   6   6    25930.18    26086.30    389.01 o 
  14   6   6    12160.02    12679.80    284.53 o 
  15   6   6     1103.89      829.32    172.05 o 
  16   6   6    13377.02    14033.28    357.87 o 
  17   6   6    11489.98    12145.81    426.46 o 
  18   6   6      191.86       84.96    176.99 o 
  19   6   6     5461.85     5468.60    272.64 o 
   1   7   6    22287.15    20502.99    243.01 o 
   2   7   6    34961.85    32025.53    346.38 o 
   3   7   6     1430.37     1207.63     82.52 o 
   4   7   6     7856.23     8360.11    137.43 o 
   5   7   6    30925.78    29864.23    321.42 o 
   6   7   6     1028.45     1196.97     95.71 o 
   7   7   6     7518.02     8350.55    149.36 o 
   8   7   6    23585.29    22955.58    276.14 o 
   9   7   6    19014.81    18764.10    253.26 o 
  10   7   6     1314.83     1146.13    101.15 o 
  11   7   6    18331.69    19054.18    270.55 o 
  12   7   6    16001.74    15714.15    297.99 o 
  13   7   6     1258.22     1322.52    140.64 o 
  14   7   6     7053.85     6078.94    268.99 o 
  15   7   6    11673.31    11629.07    373.68 o 
  16   7   6     2058.76     1715.51    225.35 o 
  17   7   6     2870.14     2878.09    255.49 o 
  18   7   6     8539.73     8742.62    365.31 o 
   0   8   6    53171.89    52743.77    830.51 o 
   1   8   6    17005.99    17000.69    228.24 o 
   2   8   6     1093.48     1575.28    110.79 o 
   3   8   6    44132.77    43612.65    457.84 o 
   4   8   6    29404.59    28119.52    325.28 o 
   5   8   6      473.49      795.54     81.71 o 
   6   8   6    12766.79    11873.13    192.25 o 
   7   8   6    14244.02    13955.05    214.13 o 
   8   8   6     2378.25     2422.32    126.34 o 
   9   8   6     5690.47     5990.63    168.97 o 
  10   8   6    14737.98    14769.64    246.17 o 
  11   8   6     3125.31     3261.01    146.74 o 
  12   8   6     4093.19     3983.68    201.49 o 
  13   8   6     9719.61    10046.55    334.00 o 
  14   8   6     6702.18     6899.61    263.25 o 
  15   8   6       44.23      -53.99    159.25 o 
  16   8   6     7581.97     7995.04    339.60 o 
  17   8   6     4509.19     4990.82    321.61 o 
   1   9   6    27420.43    27103.84    373.88 o 
   2   9   6    29246.28    28613.04    389.48 o 
   3   9   6     2159.36     2610.60    118.09 o 
   4   9   6    18996.18    18725.57    266.45 o 
   5   9   6    33246.49    33237.88    401.43 o 
   6   9   6     2886.99     3139.53    134.47 o 
   7   9   6     6831.30     7246.81    171.77 o 
   8   9   6    24255.57    24068.85    314.46 o 
   9   9   6    13619.47    13832.33    230.42 o 
  10   9   6      129.71      336.48    109.42 o 
  11   9   6    15720.62    15215.32    288.08 o 
  12   9   6     9036.91     8379.36    273.03 o 
  13   9   6      394.30      532.30    160.65 o 
  14   9   6     3848.93     3876.87    239.29 o 
  15   9   6     7796.95     7846.70    400.25 o 
  16   9   6     1794.14     1879.37    237.64 o 
  17   9   6     2290.38     2493.06    282.51 o 
   0  10   6    19293.45    19180.58    414.59 o 
   1  10   6    11158.54    11517.40    246.88 o 
   2  10   6     3354.61     3363.25    146.05 o 
   3  10   6    17652.61    17607.67    280.92 o 
   4  10   6    13421.11    13178.77    239.40 o 
   5  10   6       39.54       94.33    103.74 o 
   6  10   6    16980.55    16348.84    270.89 o 
   7  10   6     9092.56     9067.31    213.05 o 
   8  10   6     1651.47     1612.57    129.98 o 
   9  10   6     7987.58     8337.33    223.07 o 
  10  10   6    12931.73    13112.52    257.89 o 
  11  10   6     3352.63     3201.95    264.97 o 
  12  10   6     2197.92     2109.52    197.02 o 
  13  10   6     8571.25     9263.36    325.04 o 
  14  10   6     4279.94     4336.76    293.75 o 
  15  10   6       92.67     -153.46    198.07 o 
  16  10   6     3519.96     3727.33    302.79 o 
   1  11   6    12246.08    12515.76    239.60 o 
   2  11   6    10222.43    10308.73    222.98 o 
   3  11   6     1779.66     2073.92    134.88 o 
   4  11   6     6752.18     7373.90    205.66 o 
   5  11   6     9086.25    10094.00    231.06 o 
   6  11   6     6071.57     6228.84    244.88 o 
   7  11   6     3098.47     3322.13    173.45 o 
   8  11   6     7888.83     7812.22    236.70 o 
   9  11   6     3315.97     3590.52    182.36 o 
  10  11   6        9.42      275.60    136.77 o 
  11  11   6     6170.06     6292.03    244.04 o 
  12  11   6     6077.52     5973.89    285.00 o 
  13  11   6       27.92      -25.06    174.73 o 
  14  11   6     2254.31     2610.58    252.71 o 
  15  11   6     4555.51     4469.36    298.59 o 
   0  12   6     7117.55     7467.41    303.87 o 
   1  12   6     1774.57     1629.77    134.50 o 
   2  12   6     2467.85     2589.80    160.68 o 
   3  12   6     6107.77     6264.83    213.60 o 
   4  12   6     8017.08     8429.53    243.05 o 
   5  12   6      594.19      553.17    130.68 o 
   6  12   6     9850.11    10141.33    277.96 o 
   7  12   6     6526.59     6804.93    233.83 o 
   8  12   6     1738.05     1706.02    163.44 o 
   9  12   6     2553.76     2600.23    174.87 o 
  10  12   6     7971.59     8391.93    336.74 o 
  11  12   6     1331.90     1355.16    186.31 o 
  12  12   6      886.59      789.03    226.55 o 
  13  12   6     2880.35     2634.09    284.36 o 
  14  12   6     2166.51     2297.16    324.41 o 
   1  13   6     4750.56     5315.72    223.80 o 
   2  13   6     6282.15     6285.41    245.29 o 
   3  13   6      708.43      777.40    141.83 o 
   4  13   6     1681.39     1565.07    157.64 o 
   5  13   6     4961.13     5497.91    216.81 o 
   6  13   6     1164.97     1221.63    162.81 o 
   7  13   6     1076.54      926.97    164.52 o 
   8  13   6     4471.70     4711.87    227.34 o 
   9  13   6     2986.49     2911.29    216.07 o 
  10  13   6      364.95      619.60    197.22 o 
  11  13   6     2993.49     2956.86    247.68 o 
  12  13   6     3176.86     2662.16    315.19 o 
   0  14   6     2763.75     3179.08    325.30 o 
   1  14   6      732.43      977.36    186.29 o 
   2  14   6      484.82      408.23    176.18 o 
   3  14   6     4689.79     5086.17    308.17 o 
   4  14   6     2813.03     3288.77    234.79 o 
   5  14   6      159.84      234.63    170.07 o 
   6  14   6     2672.95     2995.79    223.76 o 
   7  14   6     5510.62     5613.42    268.85 o 
   8  14   6      452.52      600.45    174.43 o 
   9  14   6      870.66      929.81    195.87 o 
  10  14   6     3730.43     3716.71    264.90 o 
   1  15   6     5132.84     5514.10    288.11 o 
   2  15   6     4567.50     3756.23    255.27 o 
   3  15   6      464.31      413.89    191.64 o 
   4  15   6     1089.24      988.62    207.89 o 
   5  15   6     5313.68     5335.52    287.54 o 
   6  15   6     1719.97     1754.43    240.36 o 
   7  15   6      517.53      365.91    201.70 o 
   8  15   6     2448.17     2512.97    248.27 o 
   0  16   6      432.02      463.62    286.82 o 
   1  16   6      222.65      442.27    198.15 o 
   2  16   6      126.23      186.51    198.30 o 
   3  16   6      348.53      404.51    199.23 o 
   4  16   6      324.00      372.51    205.42 o 
   1   1   7       68.67       66.62     34.27 o 
   2   1   7       63.46       68.81     33.78 o 
   3   1   7      222.07      172.70     38.87 o 
   4   1   7       35.32      132.97     38.01 o 
   5   1   7     1018.73     1303.03     62.99 o 
   6   1   7      241.17      527.46     42.76 o 
   7   1   7      329.61      347.42     41.94 o 
   8   1   7       65.95      135.02     47.76 o 
   9   1   7     5902.13     6237.87    131.87 o 
  10   1   7       27.86       75.31     62.58 o 
  11   1   7      185.59      206.77     69.18 o 
  12   1   7     1103.97     1042.65    102.01 o 
  13   1   7      570.96      578.02    118.91 o 
  14   1   7        2.40       40.57    112.80 o 
  15   1   7      126.18      243.87    127.70 o 
  16   1   7      132.41      -59.60    127.76 o 
  17   1   7       45.74       34.81    142.58 o 
  18   1   7       21.46       55.12    150.83 o 
  19   1   7      231.99      157.81    179.21 o 
  20   1   7      102.14      504.73    193.21 o 
   0   2   7    27356.04    26723.25    378.63 o 
   1   2   7      690.42      727.18     42.31 o 
   2   2   7     9325.86     9607.76    113.94 o 
   3   2   7      931.30     1245.90     48.33 o 
   4   2   7    57872.39    57392.29    502.22 o 
   5   2   7        1.62      -27.53     38.24 o 
   6   2   7    13832.72    13909.48    158.22 o 
   7   2   7      354.22      310.79     47.23 o 
   8   2   7     4124.50     4419.27     92.48 o 
   9   2   7     1928.92     1754.77     75.10 o 
  10   2   7     6660.04     6907.16    141.76 o 
  11   2   7       13.70       13.57     72.13 o 
  12   2   7     4708.42     4683.15    143.96 o 
  13   2   7      546.67      706.66    111.63 o 
  14   2   7     1015.81     1146.04    137.48 o 
  15   2   7      100.43      383.21    132.83 o 
  16   2   7     2025.76     2122.77    170.83 o 
  17   2   7      310.62      397.11    150.78 o 
  18   2   7        1.80      -77.65    166.11 o 
  19   2   7        9.72       66.95    161.27 o 
  20   2   7       47.82      483.60    180.32 o 
   1   3   7    19233.62    19354.45    202.59 o 
   2   3   7      632.35      818.71     46.72 o 
   3   3   7      334.16      434.53     52.09 o 
   4   3   7       55.45      139.44     39.78 o 
   5   3   7    28654.00    26834.78    264.08 o 
   6   3   7     4517.38     4156.03    114.06 o 
   7   3   7     6333.26     6316.80    113.28 o 
   8   3   7     1539.04     1767.24     71.77 o 
   9   3   7    13358.73    12403.62    193.48 o 
  10   3   7      912.78      852.43     80.52 o 
  11   3   7     5518.38     5934.86    146.72 o 
  12   3   7      189.69      212.22     88.48 o 
  13   3   7      367.40      422.49    102.76 o 
  14   3   7       71.72      276.42    123.59 o 
  15   3   7     2351.79     2738.00    188.25 o 
  16   3   7       27.12       91.17    147.96 o 
  17   3   7     2277.80     2288.54    181.76 o 
  18   3   7        8.97       19.02    154.25 o 
  19   3   7      624.71      893.01    179.57 o 
  20   3   7      166.43      294.85    177.16 o 
   0   4   7     2145.19     3645.00    185.85 o 
   1   4   7     1407.65     1845.72     65.40 o 
   2   4   7      176.03      318.05     48.20 o 
   3   4   7      157.90      192.52     58.59 o 
   4   4   7     8462.06     7205.87    107.71 o 
   5   4   7       51.85      223.96     48.19 o 
   6   4   7     4786.30     5318.83    106.07 o 
   7   4   7     3436.75     3059.33     90.12 o 
   8   4   7     1459.51     1389.80     78.51 o 
   9   4   7     2515.86     2379.38     89.27 o 
  10   4   7    14867.53    14791.79    252.12 o 
  11   4   7      338.84      501.10     87.02 o 
  12   4   7     3268.74     3407.89    153.05 o 
  13   4   7     1098.95      959.98    120.51 o 
  14   4   7     3413.22     3310.44    176.67 o 
  15   4   7       30.69      252.23    136.66 o 
  16   4   7     5470.58     6168.45    238.80 o 
  17   4   7       47.43      187.53    150.32 o 
  18   4   7       96.15      -94.05    162.49 o 
  19   4   7      317.47      300.64    180.89 o 
   1   5   7    34442.23    35370.31    379.46 o 
   2   5   7     4029.93     3858.22    127.06 o 
   3   5   7     5365.01     5316.12    118.23 o 
   4   5   7      309.20      434.45     53.89 o 
   5   5   7    59070.83    61365.12    568.94 o 
   6   5   7      297.80      595.87     63.28 o 
   7   5   7     1708.95     1934.61     78.50 o 
   8   5   7     2751.64     3017.37     95.48 o 
   9   5   7    24287.47    25503.64    280.37 o 
  10   5   7       37.62       50.37     73.10 o 
  11   5   7     9557.51    10351.82    214.80 o 
  12   5   7      945.20     1121.95    113.40 o 
  13   5   7      316.43      310.02    108.01 o 
  14   5   7      535.89      546.62    143.41 o 
  15   5   7     8303.42     8633.23    316.75 o 
  16   5   7      354.49      345.66    167.72 o 
  17   5   7      571.66      438.47    165.91 o 
  18   5   7      313.40      441.76    173.18 o 
  19   5   7     2020.38     2096.98    218.54 o 
   0   6   7    41885.00    44783.71    702.09 o 
   1   6   7     4722.94     4935.09    118.95 o 
   2   6   7     1151.01     1050.65     65.21 o 
   3   6   7     4298.64     4700.55    110.34 o 
   4   6   7    52697.14    55820.96    528.52 o 
   5   6   7      573.37      783.37     68.34 o 
   6   6   7    14674.52    15265.52    187.59 o 
   7   6   7     3787.93     4364.37    110.46 o 
   8   6   7    13108.05    13752.69    194.55 o 
   9   6   7      934.65     1020.94     86.07 o 
  10   6   7    25846.64    26799.62    326.12 o 
  11   6   7     4269.03     4717.12    164.22 o 
  12   6   7     1168.52     1103.66    122.59 o 
  13   6   7      785.23      767.93    135.28 o 
  14   6   7     8321.31     8497.49    275.89 o 
  15   6   7      325.50      436.10    155.27 o 
  16   6   7     5414.98     5470.79    250.50 o 
  17   6   7      739.54      830.48    182.95 o 
  18   6   7      252.90      266.81    179.28 o 
  19   6   7       36.32     -193.67    193.67 o 
   1   7   7    31370.81    30820.42    354.56 o 
   2   7   7     3700.79     3665.45    101.77 o 
   3   7   7     1893.00     1798.66     88.54 o 
   4   7   7     2962.49     3285.89    116.26 o 
   5   7   7    38294.19    40047.12    408.35 o 
   6   7   7     2575.14     2987.53    104.98 o 
   7   7   7    12677.32    13006.99    205.28 o 
   8   7   7     2787.10     3281.89    120.30 o 
   9   7   7    25865.17    26364.41    316.30 o 
  10   7   7        0.59       17.77     85.45 o 
  11   7   7    18698.03    19382.74    302.51 o 
  12   7   7     2752.75     3001.72    152.15 o 
  13   7   7     2478.62     2456.59    172.10 o 
  14   7   7      518.72      439.14    168.69 o 
  15   7   7    11927.40    13159.14    386.32 o 
  16   7   7      907.53     1001.55    194.01 o 
  17   7   7     1056.97     1069.77    278.13 o 
  18   7   7      885.08      810.78    207.99 o 
   0   8   7    51597.21    52796.76    836.71 o 
   1   8   7     3693.47     3835.29    134.86 o 
   2   8   7     4271.18     4344.81    132.76 o 
   3   8   7     7006.49     7147.60    148.04 o 
   4   8   7    34568.29    34177.66    380.37 o 
   5   8   7      323.49      448.51     78.82 o 
   6   8   7    17964.71    18512.34    251.33 o 
   7   8   7     6043.56     5774.40    153.42 o 
   8   8   7     1109.89      962.46    102.27 o 
   9   8   7       58.54      231.65     92.81 o 
  10   8   7    15779.22    15552.42    266.19 o 
  11   8   7      838.11      691.10    126.95 o 
  12   8   7    11532.43    11885.29    262.27 o 
  13   8   7     1143.37     1351.62    168.60 o 
  14   8   7     6301.00     6156.85    399.09 o 
  15   8   7        1.10       45.87    284.54 o 
  16   8   7    10164.95    10087.08    382.59 o 
  17   8   7     1332.55     1037.15    216.83 o 
   1   9   7    20445.17    20099.70    307.91 o 
   2   9   7     4879.82     5128.66    161.27 o 
   3   9   7      130.88      287.05     92.42 o 
   4   9   7     1764.33     1781.20    109.46 o 
   5   9   7    25533.22    25377.55    333.08 o 
   6   9   7     2641.57     2798.36    189.63 o 
   7   9   7    14156.22    14350.04    240.39 o 
   8   9   7     6294.07     6509.81    172.50 o 
   9   9   7    11721.96    11967.71    217.73 o 
  10   9   7      522.85      740.05    117.60 o 
  11   9   7    14179.70    14217.68    269.22 o 
  12   9   7     3274.80     3099.19    185.77 o 
  13   9   7      517.53      666.72    154.57 o 
  14   9   7      269.00      331.98    170.32 o 
  15   9   7     6502.34     5757.02    325.19 o 
  16   9   7      357.31      283.56    224.92 o 
  17   9   7     3210.40     2842.40    265.49 o 
   0  10   7    42078.17    43443.29    743.61 o 
   1  10   7     1922.61     2489.94    141.52 o 
   2  10   7      758.84      851.84    114.65 o 
   3  10   7     4502.26     4787.69    173.40 o 
   4  10   7    20480.66    20559.22    326.87 o 
   5  10   7      358.26      548.17    108.90 o 
   6  10   7    10158.44     9857.30    223.42 o 
   7  10   7     4883.26     4670.61    169.83 o 
   8  10   7     2221.66     2231.77    135.66 o 
   9  10   7      291.12      356.31    123.16 o 
  10  10   7    18664.39    18965.44    351.59 o 
  11  10   7      653.57      648.85    147.59 o 
  12  10   7     2854.64     3249.83    225.40 o 
  13  10   7     2885.36     2700.94    221.31 o 
  14  10   7    10821.54    11113.94    565.52 o 
  15  10   7        8.55      151.25    221.54 o 
  16  10   7     7682.05     6971.04    366.67 o 
   1  11   7    44235.65    42379.63    641.85 o 
   2  11   7     7034.97     6542.52    227.88 o 
   3  11   7     2621.86     2815.78    167.52 o 
   4  11   7     4469.49     4574.94    174.69 o 
   5  11   7    56996.52    55296.71    651.35 o 
   6  11   7     3662.55     3936.90    197.22 o 
   7  11   7     6046.86     6454.89    208.00 o 
   8  11   7     4490.30     4589.95    193.70 o 
   9  11   7    18644.16    18586.27    375.01 o 
  10  11   7        1.34      231.75    153.55 o 
  11  11   7    18638.35    18640.97    382.00 o 
  12  11   7     1573.17     1465.01    202.13 o 
  13  11   7     1804.31     2177.48    216.87 o 
  14  11   7      992.30      488.70    220.54 o 
  15  11   7    14231.62    14656.70    694.74 o 
   0  12   7    57243.21    58177.95    967.72 o 
   1  12   7     4727.66     5212.21    209.09 o 
   2  12   7     3911.05     4494.92    186.34 o 
   3  12   7     6318.59     5953.56    200.13 o 
   4  12   7    26133.81    26484.68    410.04 o 
   5  12   7      173.28      369.73    130.05 o 
   6  12   7    29270.50    28358.55    434.97 o 
   7  12   7     5175.30     4901.04    206.52 o 
   8  12   7     2607.44     3095.35    285.53 o 
   9  12   7     2556.87     2488.69    186.92 o 
  10  12   7    31378.24    30828.01    530.53 o 
  11  12   7      927.54     1514.60    305.98 o 
  12  12   7     2235.01     2453.84    247.37 o 
  13  12   7     2097.50     1928.53    242.56 o 
   1  13   7    38172.43    37377.23    583.84 o 
   2  13   7     8112.84     8039.67    250.17 o 
   3  13   7     4151.01     4583.58    215.86 o 
   4  13   7     4053.81     4289.61    200.55 o 
   5  13   7    43726.84    41674.84    575.19 o 
   6  13   7     3347.11     3752.69    238.51 o 
   7  13   7     4625.69     5299.63    222.63 o 
   8  13   7     5429.41     5726.84    231.25 o 
   9  13   7    13971.40    13288.32    374.60 o 
  10  13   7      131.98      736.79    197.25 o 
  11  13   7    18798.53    18334.57    550.78 o 
  12  13   7     4158.20     3768.00    651.16 o 
   0  14   7    42305.86    40791.09    971.49 o 
   1  14   7     2048.68     2156.40    236.74 o 
   2  14   7     5046.06     6040.10    290.81 o 
   3  14   7     5253.41     4787.37    245.13 o 
   4  14   7    21131.05    21448.16    433.35 o 
   5  14   7       58.38      564.60    173.81 o 
   6  14   7    28994.09    27978.07    510.69 o 
   7  14   7     4919.87     5206.03    287.08 o 
   8  14   7     1042.34     1443.18    183.20 o 
   9  14   7     2164.79     1734.83    237.78 o 
  10  14   7    27080.57    25624.50    532.47 o 
   1  15   7    32007.38    31599.35    701.05 o 
   2  15   7     6411.48     5915.35    388.86 o 
   3  15   7     3018.35     3812.18    295.30 o 
   4  15   7     1917.42     2495.59    235.75 o 
   5  15   7    44831.78    43926.07    745.67 o 
   6  15   7     1625.86     1537.06    220.49 o 
   7  15   7     4318.39     4803.56    284.51 o 
   8  15   7     4867.98     5081.68    362.74 o 
   0  16   7    39446.01    39062.01    996.34 o 
   1  16   7     1939.05     2582.69    244.31 o 
   2  16   7     2016.10     2948.49    249.86 o 
   3  16   7     5039.22     4710.71    285.90 o 
   4  16   7    20747.58    21476.31    499.60 o 
   0   0   8   614771.81   614049.56   9998.26 o 
   1   0   8     1229.36     1016.91     68.07 o 
   2   0   8    22491.94    21494.60    299.38 o 
   3   0   8     2895.14     2825.18    109.09 o 
   4   0   8   176198.72   176945.47   2221.54 o 
   5   0   8     3716.65     3417.93    121.95 o 
   6   0   8   108815.42   105287.45   1265.53 o 
   7   0   8     7002.20     5662.39    130.17 o 
   8   0   8     6730.45     6913.07    302.55 o 
   9   0   8      119.68      185.69     83.59 o 
  10   0   8    73459.78    72492.92    990.53 o 
  11   0   8      157.11      -70.65    112.51 o 
  12   0   8    16861.58    15542.54    350.70 o 
  13   0   8     3115.30     2845.71    191.77 o 
  14   0   8    35485.66    36170.85    723.96 o 
  15   0   8       35.52      -96.67    174.94 o 
  16   0   8    28013.04    26797.93    635.75 o 
  17   0   8      136.33       25.71    200.67 o 
  18   0   8     2329.97     2409.08    274.04 o 
  19   0   8        1.82     -222.03    222.03 o 
  20   0   8    17090.62    18195.12    613.25 o 
   1   1   8    97864.91    95075.64    830.49 o 
   2   1   8     1550.69     1195.90     50.39 o 
   3   1   8    21388.83    20689.11    215.56 o 
   4   1   8     2513.55     2549.18     78.76 o 
   5   1   8   128772.49   124274.81   1083.30 o 
   6   1   8      169.32        8.19     43.45 o 
   7   1   8     9601.62     8932.99    119.89 o 
   8   1   8      973.09      978.58     59.39 o 
   9   1   8    76375.18    72243.96    692.94 o 
  10   1   8      974.05      896.89     75.24 o 
  11   1   8    54901.63    53025.45    564.52 o 
  12   1   8       48.21      185.02     89.06 o 
  13   1   8    13160.93    13438.71    251.53 o 
  14   1   8      178.18      117.16    119.41 o 
  15   1   8    36638.25    35222.69    512.35 o 
  16   1   8       69.38       58.71    136.59 o 
  17   1   8     3973.95     3710.63    203.50 o 
  18   1   8        8.97     -146.39    146.39 o 
  19   1   8     9683.97    10442.22    319.19 o 
  20   1   8       61.98       80.20    187.30 o 
   0   2   8   325612.12   317106.31   3676.06 o 
   1   2   8       61.01       33.37     45.45 o 
   2   2   8     2532.59     2688.10     66.19 o 
   3   2   8      836.53      765.82     46.43 o 
   4   2   8    99470.77    93502.62    797.61 o 
   5   2   8      840.91      720.16     48.28 o 
   6   2   8    64633.46    61405.22    544.35 o 
   7   2   8     1552.63     1301.74     58.95 o 
   8   2   8     3740.13     3693.01     86.43 o 
   9   2   8       26.37        6.59     52.82 o 
  10   2   8    84654.30    81660.29    783.18 o 
  11   2   8       10.39      111.48     77.74 o 
  12   2   8     9531.54     9092.86    194.40 o 
  13   2   8      323.71      290.69    106.42 o 
  14   2   8    32616.64    32294.27    478.95 o 
  15   2   8      392.58      418.72    134.20 o 
  16   2   8    28689.07    28638.24    457.41 o 
  17   2   8        4.76      -49.23    142.88 o 
  18   2   8     1005.94      962.11    181.83 o 
  19   2   8       13.96      -19.72    176.07 o 
  20   2   8    20853.24    22214.80    528.79 o 
   1   3   8   134605.41   131482.30   1101.82 o 
   2   3   8       82.22       74.58     38.54 o 
   3   3   8     3557.59     3551.66     77.10 o 
   4   3   8      886.69      794.67     50.43 o 
   5   3   8   258385.31   253902.00   2099.68 o 
   6   3   8      793.08      707.01     53.21 o 
   7   3   8    20192.05    19693.91    230.22 o 
   8   3   8       20.95       42.14     54.59 o 
   9   3   8    74988.27    72120.82    671.22 o 
  10   3   8      266.59      475.99     85.86 o 
  11   3   8    81377.75    77609.37    790.08 o 
  12   3   8        0.74      160.20     87.85 o 
  13   3   8     1539.12     1751.94    131.41 o 
  14   3   8       12.88        3.67    118.21 o 
  15   3   8    57629.91    56191.57    729.13 o 
  16   3   8        8.70     -145.50    152.74 o 
  17   3   8     7404.88     7026.23    272.53 o 
  18   3   8       56.43      -99.56    154.28 o 
  19   3   8    10825.21    10352.49    321.05 o 
   0   4   8   418803.41   441950.19   5943.21 o 
   1   4   8      178.70      216.00     43.17 o 
   2   4   8    26626.26    27116.61    283.16 o 
   3   4   8      158.54      142.16     48.92 o 
   4   4   8   170611.39   177984.38   1487.76 o 
   5   4   8       40.46      122.76     46.99 o 
   6   4   8   140717.25   138422.30   1175.23 o 
   7   4   8      471.72      448.18     57.37 o 
   8   4   8     8190.30     8992.07    138.10 o 
   9   4   8      135.70      333.88     67.54 o 
  10   4   8   126745.21   124333.46   1201.32 o 
  11   4   8       51.57      116.31     85.23 o 
  12   4   8     7787.90     8029.19    200.08 o 
  13   4   8       55.15     -112.64    112.64 o 
  14   4   8    33415.07    34422.00    530.30 o 
  15   4   8        8.26      156.06    137.24 o 
  16   4   8    29460.10    29557.44    495.89 o 
  17   4   8       48.00      172.33    157.11 o 
  18   4   8     1554.27     1417.10    193.84 o 
  19   4   8        0.01      -27.82    175.59 o 
   1   5   8   110809.93   116321.69   1111.78 o 
   2   5   8      860.62      705.26     58.73 o 
   3   5   8    10139.30    11049.39    157.88 o 
   4   5   8      462.49      715.31     50.44 o 
   5   5   8   180431.30   187513.03   1621.46 o 
   6   5   8      720.48      891.12     63.30 o 
   7   5   8    15441.75    15513.21    244.94 o 
   8   5   8        1.37       70.08     60.74 o 
   9   5   8    81719.95    83642.04    777.48 o 
  10   5   8       14.73      232.30     79.34 o 
  11   5   8    55714.25    53809.75    609.56 o 
  12   5   8        1.37      -91.51     91.51 o 
  13   5   8     4133.59     4092.70    182.49 o 
  14   5   8        1.58       65.15    136.66 o 
  15   5   8    42849.55    43283.26    637.30 o 
  16   5   8       49.18      131.90    155.70 o 
  17   5   8     4051.23     4102.04    232.63 o 
  18   5   8      201.38       93.22    171.32 o 
  19   5   8    10547.34    10499.44    348.10 o 
   0   6   8    86836.33    85341.34   1245.98 o 
   1   6   8       90.80       52.86     58.14 o 
   2   6   8    30948.44    31220.08    336.14 o 
   3   6   8     2538.59     2572.04     92.19 o 
   4   6   8    83729.41    83717.09    793.57 o 
   5   6   8       29.35      211.96     62.35 o 
   6   6   8    95475.64    94644.23    930.84 o 
   7   6   8      445.54      373.08     74.83 o 
   8   6   8     4573.74     4876.42    131.76 o 
   9   6   8       12.44       86.12     75.47 o 
  10   6   8    66473.38    67250.38    736.88 o 
  11   6   8      478.70      482.34    110.47 o 
  12   6   8    16644.28    18134.92    304.02 o 
  13   6   8      145.08      212.76    120.27 o 
  14   6   8    18497.55    19703.62    427.07 o 
  15   6   8      532.64      525.64    207.04 o 
  16   6   8    29963.47    30780.12    551.29 o 
  17   6   8       36.43      228.69    184.90 o 
  18   6   8      568.12      634.59    202.67 o 
   1   7   8    43147.74    42166.52    460.29 o 
   2   7   8        7.44       13.26     64.48 o 
   3   7   8     5124.92     5665.43    175.43 o 
   4   7   8        4.64        5.11     64.43 o 
   5   7   8    64887.23    64408.20    665.61 o 
   6   7   8      217.66      182.89     74.40 o 
   7   7   8    14280.82    14867.28    281.12 o 
   8   7   8      109.56      281.69     84.75 o 
   9   7   8    46447.63    45826.67    496.03 o 
  10   7   8       41.58      100.14    101.93 o 
  11   7   8    32967.63    32382.16    474.70 o 
  12   7   8      125.25      183.15    133.94 o 
  13   7   8     1320.13     1219.36    164.59 o 
  14   7   8        3.14     -152.03    152.03 o 
  15   7   8    24632.50    26053.01    498.95 o 
  16   7   8      550.13      601.28    190.17 o 
  17   7   8     5544.32     6078.91    295.08 o 
  18   7   8       43.68     -191.69    191.69 o 
   0   8   8    63216.59    61971.19    961.68 o 
   1   8   8     1309.48     1379.25    102.08 o 
   2   8   8    12836.15    12373.18    267.50 o 
   3   8   8        0.62       36.57     73.60 o 
   4   8   8    51813.31    52703.77    569.63 o 
   5   8   8       63.40       58.99     73.59 o 
   6   8   8    43480.43    42582.87    462.38 o 
   7   8   8      385.10      331.08     86.54 o 
   8   8   8     2580.21     3157.73    128.51 o 
   9   8   8       28.82       16.91     87.25 o 
  10   8   8    40672.88    40706.40    528.94 o 
  11   8   8      109.04       98.98    118.00 o 
  12   8   8     8839.60     9056.41    264.74 o 
  13   8   8      154.96       74.60    146.58 o 
  14   8   8    12395.19    13091.58    443.43 o 
  15   8   8        3.46       28.64    173.95 o 
  16   8   8    17060.11    18239.73    427.63 o 
  17   8   8       99.59      184.38    196.81 o 
   1   9   8    49353.00    49773.33    577.52 o 
   2   9   8       17.19      296.89     97.53 o 
   3   9   8     2699.23     3129.71    138.61 o 
   4   9   8     1261.22     1286.96    112.26 o 
   5   9   8    74701.89    77427.15    803.92 o 
   6   9   8       21.68      302.21     94.16 o 
   7   9   8    10879.38    10865.78    239.65 o 
   8   9   8       43.16      166.59     99.94 o 
   9   9   8    29509.05    30879.05    413.22 o 
  10   9   8       90.39      206.66    120.57 o 
  11   9   8    25401.33    24438.18    411.15 o 
  12   9   8       55.10       33.54    137.51 o 
  13   9   8      506.54      787.04    198.61 o 
  14   9   8       74.73      201.79    190.57 o 
  15   9   8    19250.93    19192.18    504.41 o 
  16   9   8       18.74     -125.58    195.42 o 
   0  10   8    56021.10    56074.11   1003.59 o 
   1  10   8       46.44       85.61    100.60 o 
   2  10   8     3193.32     3504.88    148.55 o 
   3  10   8        0.05      -63.07     97.30 o 
   4  10   8    36969.48    36471.69    467.95 o 
   5  10   8      272.17      352.77    107.15 o 
   6  10   8    22348.74    22011.71    334.17 o 
   7  10   8      860.16      921.04    124.11 o 
   8  10   8     4568.39     4781.57    170.69 o 
   9  10   8       75.93       39.81    111.88 o 
  10  10   8    29986.08    30769.05    471.33 o 
  11  10   8      384.16      305.88    170.39 o 
  12  10   8     1493.99     2047.58    191.61 o 
  13  10   8       37.91      -98.90    185.44 o 
  14  10   8    10444.25    10945.49    417.78 o 
  15  10   8       46.99       -8.32    217.26 o 
   1  11   8    24993.04    25633.24    369.51 o 
   2  11   8      112.20      151.25    125.41 o 
   3  11   8     5708.90     6318.51    265.92 o 
   4  11   8       40.31       15.41    113.38 o 
   5  11   8    26775.48    27963.78    415.87 o 
   6  11   8       25.51      127.90    120.88 o 
   7  11   8     1661.87     1796.16    153.07 o 
   8  11   8       51.12      275.94    128.05 o 
   9  11   8    13775.85    14411.32    356.18 o 
  10  11   8      115.18      169.27    166.82 o 
  11  11   8    10917.31    10918.52    379.42 o 
  12  11   8        0.12       36.97    171.09 o 
  13  11   8     1369.25     1442.64    207.09 o 
  14  11   8       45.49      260.40    224.69 o 
   0  12   8    22164.48    23148.07    505.72 o 
   1  12   8       48.22       -0.83    111.24 o 
   2  12   8     4144.26     4673.72    201.08 o 
   3  12   8       10.27       13.10    114.00 o 
   4  12   8    15525.17    16748.23    301.64 o 
   5  12   8       82.84      123.71    127.67 o 
   6  12   8    18428.40    18301.65    337.99 o 
   7  12   8       61.17      171.55    134.25 o 
   8  12   8     1598.72     1820.31    168.41 o 
   9  12   8        7.79      202.26    157.66 o 
  10  12   8    14977.29    15791.06    371.79 o 
  11  12   8        7.79      119.27    193.00 o 
  12  12   8     3173.04     3089.71    267.09 o 
  13  12   8        3.45      304.21    210.78 o 
   1  13   8    15397.33    15452.54    311.33 o 
   2  13   8        1.68      -46.06    128.84 o 
   3  13   8     2838.33     3423.08    213.21 o 
   4  13   8       17.98       55.33    135.47 o 
   5  13   8    10130.88    10268.58    282.97 o 
   6  13   8      139.59       89.92    141.70 o 
   7  13   8     3280.45     3373.67    197.13 o 
   8  13   8       41.66      107.20    146.82 o 
   9  13   8     3932.98     4729.19    249.72 o 
  10  13   8        6.67      -43.59    171.56 o 
  11  13   8     7435.93     7585.78    378.60 o 
  12  13   8        8.31      -89.21    231.73 o 
   0  14   8    10029.15    11145.49    453.47 o 
   1  14   8       12.00       12.31    148.24 o 
   2  14   8     1065.83      950.19    167.62 o 
   3  14   8      118.39      145.08    160.18 o 
   4  14   8     6877.46     6878.56    284.08 o 
   5  14   8       64.98     -150.86    150.86 o 
   6  14   8     6033.02     6073.57    257.48 o 
   7  14   8        1.90      -76.77    164.40 o 
   8  14   8     1350.76     1512.20    203.47 o 
   9  14   8       20.54       13.86    194.78 o 
  10  14   8     5256.10     5694.66    416.92 o 
   1  15   8     7223.42     7045.87    314.11 o 
   2  15   8      144.76       50.36    209.85 o 
   3  15   8      668.00      563.95    195.28 o 
   4  15   8       46.14      145.94    188.64 o 
   5  15   8     7543.44     7390.17    353.67 o 
   6  15   8       14.98     -152.86    190.15 o 
   7  15   8     1164.81     1078.31    218.16 o 
   0  16   8     2447.15     1913.22    519.26 o 
   1  16   8        0.46     -182.85    186.29 o 
   2  16   8      199.58      -25.79    191.69 o 
   3  16   8        0.97      114.97    198.60 o 
   1   1   9      823.05      971.94     50.35 o 
   2   1   9        4.09       18.08     37.72 o 
   3   1   9      639.49      753.92     51.77 o 
   4   1   9     4325.59     4148.62     89.78 o 
   5   1   9      216.11      377.44     49.77 o 
   6   1   9     4141.79     3909.31     87.63 o 
   7   1   9     1091.37     1302.04     62.08 o 
   8   1   9      570.38      505.53     53.64 o 
   9   1   9      735.28      894.57     63.21 o 
  10   1   9       36.55       91.14     71.62 o 
  11   1   9      387.38      491.62     91.07 o 
  12   1   9      240.04      274.86     95.29 o 
  13   1   9      814.30      795.74    120.15 o 
  14   1   9       38.42     -106.69    119.13 o 
  15   1   9      106.47      306.85    135.60 o 
  16   1   9        6.53     -133.16    133.16 o 
  17   1   9       42.08       21.65    144.65 o 
  18   1   9       69.98      117.67    155.56 o 
  19   1   9      143.72      231.18    168.31 o 
  20   1   9       29.43     -173.33    173.33 o 
   0   2   9    27590.42    25769.45    355.94 o 
   1   2   9       20.56       -6.60     39.46 o 
   2   2   9     9858.85     9429.56    133.11 o 
   3   2   9     5404.95     5113.79     96.30 o 
   4   2   9    16208.40    14417.52    170.02 o 
   5   2   9       29.65       85.79     48.82 o 
   6   2   9    11277.49    10492.07    143.56 o 
   7   2   9     1235.00     1322.51     59.58 o 
   8   2   9      409.69      389.29     53.03 o 
   9   2   9      897.47     1084.09     71.17 o 
  10   2   9     1329.33     1488.31    112.39 o 
  11   2   9      909.68     1240.75    103.44 o 
  12   2   9     3268.76     3314.91    145.58 o 
  13   2   9      662.58      564.84    106.21 o 
  14   2   9      877.66     1333.34    143.83 o 
  15   2   9        6.45       90.27    133.61 o 
  16   2   9     3030.24     3004.21    188.69 o 
  17   2   9        7.50     -123.74    146.20 o 
  18   2   9        4.90       89.80    156.66 o 
  19   2   9       14.33     -190.58    190.58 o 
   1   3   9    39277.67    37451.38    347.16 o 
   2   3   9     1973.81     2277.51     66.14 o 
   3   3   9      398.95      547.80     47.09 o 
   4   3   9     1713.03     2051.63     66.87 o 
   5   3   9    25845.82    23834.66    243.61 o 
   6   3   9     1740.63     1723.86     70.59 o 
   7   3   9    10147.19    10579.20    142.51 o 
   8   3   9     1310.12     1445.49     73.99 o 
   9   3   9     8458.37     7693.97    155.68 o 
  10   3   9     1361.69     1631.79     99.56 o 
  11   3   9     5379.31     5995.42    160.57 o 
  12   3   9      961.57      873.69    106.25 o 
  13   3   9      904.53      913.99    120.42 o 
  14   3   9      528.79      292.11    128.81 o 
  15   3   9     2818.49     3813.34    198.65 o 
  16   3   9      317.02      281.58    147.32 o 
  17   3   9      709.57      690.66    172.93 o 
  18   3   9       52.09       40.32    156.82 o 
  19   3   9      941.25     1023.38    196.47 o 
   0   4   9    71048.55    71328.20    954.80 o 
   1   4   9    10025.65     9491.96    150.45 o 
   2   4   9     2493.81     2642.69     78.52 o 
   3   4   9      213.26      243.49     54.53 o 
   4   4   9    22769.21    23024.41    237.84 o 
   5   4   9       28.80       69.89     47.67 o 
   6   4   9     9574.08     9598.14    137.20 o 
   7   4   9     1489.29     1535.96     71.96 o 
   8   4   9       97.34      172.65     63.04 o 
   9   4   9     3138.05     3090.67    110.37 o 
  10   4   9    10116.30    10249.48    199.13 o 
  11   4   9     3630.82     3665.32    144.52 o 
  12   4   9     1653.51     2300.49    217.97 o 
  13   4   9       33.53     -106.16    106.16 o 
  14   4   9     4593.88     4978.43    220.23 o 
  15   4   9      351.39      376.78    149.21 o 
  16   4   9     3646.53     3980.88    218.74 o 
  17   4   9      995.90      957.80    176.70 o 
  18   4   9      125.09      221.46    171.46 o 
  19   4   9       58.83      245.77    184.73 o 
   1   5   9    31244.43    30586.93    327.41 o 
   2   5   9     2008.95     2315.37     80.42 o 
   3   5   9       75.29      200.10     66.60 o 
   4   5   9     3502.15     3426.59     82.91 o 
   5   5   9    41135.93    38840.26    389.16 o 
   6   5   9     3194.35     3137.41    102.22 o 
   7   5   9     5836.99     5585.12    121.17 o 
   8   5   9     1153.24     1191.85     79.40 o 
   9   5   9     7314.57     7227.52    162.80 o 
  10   5   9      163.06      236.41     86.62 o 
  11   5   9     6299.56     6477.26    191.56 o 
  12   5   9     3063.62     3193.31    156.60 o 
  13   5   9       98.29      160.67    124.18 o 
  14   5   9     1866.35     1861.44    203.03 o 
  15   5   9     5204.88     5583.13    245.02 o 
  16   5   9     1754.73     1675.58    192.96 o 
  17   5   9      832.63      659.11    177.44 o 
  18   5   9      429.66      315.87    192.44 o 
  19   5   9     1437.10     1375.45    210.28 o 
   0   6   9    52673.46    51631.88    804.71 o 
   1   6   9     2726.97     2912.46    101.34 o 
   2   6   9     3671.14     4003.59    132.82 o 
   3   6   9     2679.57     3024.47    105.13 o 
   4   6   9    20257.55    19053.96    249.67 o 
   5   6   9       56.54       49.10     57.03 o 
   6   6   9    17429.79    15610.43    235.05 o 
   7   6   9      593.98      530.94     85.47 o 
   8   6   9      395.64      509.06     77.10 o 
   9   6   9      842.19      852.14     96.67 o 
  10   6   9    16934.34    16064.08    248.73 o 
  11   6   9     2096.59     1972.43    130.60 o 
  12   6   9     2108.23     2077.75    142.60 o 
  13   6   9      454.35      476.24    134.26 o 
  14   6   9     5904.83     6479.07    288.20 o 
  15   6   9      107.02      127.95    165.63 o 
  16   6   9     5010.91     5481.72    318.82 o 
  17   6   9     1189.07     1156.99    206.56 o 
  18   6   9      152.71       -8.29    194.47 o 
   1   7   9    22482.84    21926.63    301.87 o 
   2   7   9     3738.22     3950.77    120.22 o 
   3   7   9     2284.20     2688.08    106.18 o 
   4   7   9      782.06      842.56     75.23 o 
   5   7   9    19346.14    17990.53    239.40 o 
   6   7   9      622.18      636.67     93.07 o 
   7   7   9     4194.81     4153.04    151.95 o 
   8   7   9     4193.06     3742.80    137.89 o 
   9   7   9     9684.94     9368.30    231.22 o 
  10   7   9      223.11      201.50    103.81 o 
  11   7   9     8598.46     8607.15    235.55 o 
  12   7   9     1523.13     1403.11    142.74 o 
  13   7   9     1772.76     1856.86    183.43 o 
  14   7   9      243.25      215.77    164.31 o 
  15   7   9     7947.52     8271.04    311.35 o 
  16   7   9      150.12       38.47    179.73 o 
  17   7   9      601.98      725.97    202.15 o 
  18   7   9      317.18      170.44    202.34 o 
   0   8   9    24588.04    23272.76    457.02 o 
   1   8   9     1619.45     1881.52    113.72 o 
   2   8   9     5603.57     5979.75    170.22 o 
   3   8   9     8310.16     7819.98    169.73 o 
   4   8   9    21686.48    21045.34    287.10 o 
   5   8   9       65.60      125.47     84.31 o 
   6   8   9    19263.74    17808.11    262.81 o 
   7   8   9     1979.05     1829.27    114.51 o 
   8   8   9     2364.12     2708.12    132.86 o 
   9   8   9      628.35      465.08    117.12 o 
  10   8   9    15617.54    15480.67    288.55 o 
  11   8   9      123.42       36.40    134.91 o 
  12   8   9     4026.62     3921.98    187.63 o 
  13   8   9     1165.02     1272.04    169.31 o 
  14   8   9     6647.84     6794.17    282.35 o 
  15   8   9       96.40     -111.26    173.98 o 
  16   8   9     6777.13     6903.65    305.69 o 
  17   8   9      844.94      941.53    215.73 o 
   1   9   9    16372.39    16098.57    263.09 o 
   2   9   9     5351.27     5285.17    168.64 o 
   3   9   9     1801.79     1874.26    126.15 o 
   4   9   9     4629.42     5256.65    171.36 o 
   5   9   9    19517.64    20323.33    308.91 o 
   6   9   9     7405.40     7486.21    204.16 o 
   7   9   9     5285.47     5782.43    176.46 o 
   8   9   9     7173.74     7451.26    204.60 o 
   9   9   9    12579.75    12735.29    284.65 o 
  10   9   9      698.11      774.46    133.25 o 
  11   9   9     9924.34     9132.50    270.99 o 
  12   9   9     3409.37     2921.35    211.63 o 
  13   9   9      987.99      770.05    194.97 o 
  14   9   9      454.48      242.91    196.84 o 
  15   9   9     7206.20     6604.03    379.86 o 
  16   9   9      203.25      488.28    233.57 o 
   0  10   9    33628.00    33085.32    613.66 o 
   1  10   9     4605.04     4567.90    178.03 o 
   2  10   9     2073.89     2292.04    134.98 o 
   3  10   9     3083.54     2858.35    145.36 o 
   4  10   9    20576.91    20358.92    318.04 o 
   5  10   9      190.34      275.98    110.72 o 
   6  10   9    15472.14    14852.07    269.75 o 
   7  10   9     4584.30     4583.70    177.72 o 
   8  10   9      770.86     1074.06    129.48 o 
   9  10   9      685.67      772.27    141.78 o 
  10  10   9    20920.34    20954.00    360.80 o 
  11  10   9     1448.02     1640.03    175.68 o 
  12  10   9     5961.59     6155.11    248.18 o 
  13  10   9     2428.00     1994.43    211.11 o 
  14  10   9     7341.33     7204.12    360.22 o 
  15  10   9        7.91      -63.18    222.08 o 
   1  11   9    30694.60    26843.58    401.07 o 
   2  11   9     8345.54     8040.13    232.10 o 
   3  11   9      943.79     1464.03    137.00 o 
   4  11   9     5551.64     5878.80    202.75 o 
   5  11   9    54536.23    52260.48    631.55 o 
   6  11   9     7316.91     7249.38    218.32 o 
   7  11   9     7628.09     8464.90    242.31 o 
   8  11   9     8034.28     7921.93    234.06 o 
   9  11   9    21035.70    20830.88    388.90 o 
  10  11   9       25.89      112.12    180.04 o 
  11  11   9    18113.90    18006.72    454.11 o 
  12  11   9     4937.17     4495.36    283.94 o 
  13  11   9      725.94      644.69    258.47 o 
  14  11   9     1961.40     2053.74    266.85 o 
   0  12   9    70826.77    65976.44   1079.80 o 
   1  12   9     4694.10     4593.23    185.05 o 
   2  12   9     3188.56     3898.98    222.04 o 
   3  12   9    11084.66    10745.06    255.41 o 
   4  12   9    38795.17    36364.22    489.58 o 
   5  12   9       15.89      265.58    127.37 o 
   6  12   9    26029.07    24417.09    401.20 o 
   7  12   9     9908.83     9069.66    266.99 o 
   8  12   9     2683.90     3370.98    200.88 o 
   9  12   9     1069.82     1250.66    182.09 o 
  10  12   9    30788.70    30218.03    560.48 o 
  11  12   9     1902.63     1788.41    216.33 o 
  12  12   9     4416.98     4800.12    324.45 o 
  13  12   9     2730.69     2644.51    288.46 o 
   1  13   9    22114.99    20261.30    343.19 o 
   2  13   9     6949.44     6254.04    228.80 o 
   3  13   9     1528.28     2139.57    168.64 o 
   4  13   9     1746.23     2018.53    169.52 o 
   5  13   9    35066.82    34703.45    511.46 o 
   6  13   9     1364.42     1673.21    169.42 o 
   7  13   9     5818.19     6441.23    243.72 o 
   8  13   9     7098.59     7114.52    276.61 o 
   9  13   9    16258.53    16853.13    506.45 o 
  10  13   9      150.99      275.23    193.11 o 
  11  13   9    18243.83    19519.46    487.94 o 
   0  14   9    38625.55    37009.31    855.93 o 
   1  14   9     2029.23     2026.14    183.78 o 
   2  14   9     4140.27     4624.11    299.79 o 
   3  14   9     7977.59     7569.17    276.59 o 
   4  14   9    25257.68    24530.85    454.88 o 
   5  14   9        0.26      612.51    157.90 o 
   6  14   9    23197.64    21308.10    414.81 o 
   7  14   9     6616.57     5639.54    272.54 o 
   8  14   9     2425.38     2844.32    227.16 o 
   9  14   9     1459.62     1498.52    219.69 o 
   1  15   9    23027.80    22062.86    627.50 o 
   2  15   9     5843.71     5477.30    288.05 o 
   3  15   9     3660.68     4264.99    339.08 o 
   4  15   9     1995.00     2042.23    237.78 o 
   5  15   9    28116.58    25792.36    573.62 o 
   6  15   9     1069.71     1072.70    216.16 o 
   7  15   9     2797.06     3109.10    258.25 o 
   0  16   9    19990.27    17867.61    691.79 o 
   1  16   9     1462.09     1852.99    231.32 o 
   0   0  10    15278.48    15544.32    342.51 o 
   1   0  10     7230.80     5391.98    152.35 o 
   2   0  10    14494.00    14457.10    284.32 o 
   3   0  10   127592.30   116637.79   1395.14 o 
   4   0  10    40022.35    36059.75    519.43 o 
   5   0  10     1937.48     2363.77    116.59 o 
   6   0  10    46004.40    44504.52    627.92 o 
   7   0  10    53066.19    49043.96    689.35 o 
   8   0  10     1446.87     1223.94    124.24 o 
   9   0  10    24998.30    23454.79    436.58 o 
  10   0  10    44058.62    42928.89    744.26 o 
  11   0  10      386.43      310.67    130.54 o 
  12   0  10    12490.90    12308.37    319.57 o 
  13   0  10    59859.58    57960.91    931.63 o 
  14   0  10     8300.18     8231.63    408.90 o 
  15   0  10     1771.60     1423.05    219.61 o 
  16   0  10    20952.12    20541.14    532.10 o 
  17   0  10    18178.29    17974.36    513.36 o 
  18   0  10      189.84      449.73    231.56 o 
  19   0  10     7041.90     6446.16    382.69 o 
   1   1  10    30025.10    31519.26    299.51 o 
   2   1  10   101466.67    93783.42    802.92 o 
   3   1  10     1369.66     1751.71     65.93 o 
   4   1  10    55725.89    53186.60    494.26 o 
   5   1  10    80182.14    75580.35    683.15 o 
   6   1  10     6344.83     6640.45    120.51 o 
   7   1  10    10873.88    10824.64    149.17 o 
   8   1  10    88224.60    79257.55    725.52 o 
   9   1  10    39341.31    36805.03    410.67 o 
  10   1  10       71.71       80.74     80.92 o 
  11   1  10    28780.64    27474.93    360.47 o 
  12   1  10    32430.02    30448.14    395.66 o 
  13   1  10       47.77      -96.17     96.17 o 
  14   1  10     6722.55     6562.41    222.47 o 
  15   1  10    20497.31    19540.25    392.34 o 
  16   1  10     3340.64     3317.64    192.59 o 
  17   1  10     4913.16     4439.57    219.54 o 
  18   1  10    18444.47    18457.07    378.77 o 
  19   1  10     3765.10     3987.99    232.87 o 
   0   2  10    59552.48    61331.71    811.95 o 
   1   2  10    52913.82    49448.62    446.23 o 
   2   2  10    11043.26    10500.46    134.24 o 
   3   2  10    94570.75    89082.96    767.82 o 
   4   2  10    62879.59    59921.52    553.59 o 
   5   2  10      189.87      253.97     50.81 o 
   6   2  10    37537.87    36004.04    359.02 o 
   7   2  10    67533.78    64153.36    597.41 o 
   8   2  10     6110.51     5429.18    114.27 o 
   9   2  10    23571.18    22192.12    267.81 o 
  10   2  10    42136.54    39107.13    461.98 o 
  11   2  10    16114.24    15783.98    252.29 o 
  12   2  10     5099.77     5336.07    169.89 o 
  13   2  10    35919.32    34510.40    442.38 o 
  14   2  10    11571.22    11148.44    263.04 o 
  15   2  10      109.95      270.90    175.64 o 
  16   2  10    13355.01    12937.40    301.04 o 
  17   2  10    15952.95    15999.69    363.28 o 
  18   2  10      552.52      573.59    167.56 o 
  19   2  10     5636.18     5588.09    258.70 o 
   1   3  10    78553.06    75911.12    683.95 o 
   2   3  10   117103.20   113136.80    963.77 o 
   3   3  10     6663.43     6438.95    103.76 o 
   4   3  10    99182.28    96408.80    857.77 o 
   5   3  10   116287.23   111441.20    954.36 o 
   6   3  10    33174.61    32374.11    319.70 o 
   7   3  10    12920.05    13049.88    165.31 o 
   8   3  10    69556.01    64706.06    610.08 o 
   9   3  10    49545.30    47482.04    511.10 o 
  10   3  10     2632.97     2601.25    115.07 o 
  11   3  10    35302.28    34859.52    432.37 o 
  12   3  10    32229.45    30061.67    395.11 o 
  13   3  10     1636.64     1668.88    129.00 o 
  14   3  10    17696.36    16769.30    321.28 o 
  15   3  10    25909.51    25529.07    422.13 o 
  16   3  10     6299.43     6214.45    241.46 o 
  17   3  10     2718.08     2902.74    198.53 o 
  18   3  10    13485.35    13317.97    397.42 o 
  19   3  10     5759.77     6086.51    283.95 o 
   0   4  10   113930.13   114486.80   1488.77 o 
   1   4  10    49189.56    50324.30    476.35 o 
   2   4  10     3265.36     3632.84     91.68 o 
   3   4  10    73118.12    72336.45    638.42 o 
   4   4  10    57708.66    54219.43    493.49 o 
   5   4  10       12.03      171.41     51.03 o 
   6   4  10    34303.75    33921.84    335.59 o 
   7   4  10    50646.55    47728.09    451.56 o 
   8   4  10     4207.55     4168.50    135.68 o 
   9   4  10    24520.99    24162.14    293.49 o 
  10   4  10    44128.31    43249.20    505.52 o 
  11   4  10    11168.21    10853.88    213.06 o 
  12   4  10     5367.91     5525.19    176.15 o 
  13   4  10    24982.35    24311.03    352.75 o 
  14   4  10    16081.78    15686.52    312.86 o 
  15   4  10     1032.84     1022.36    179.19 o 
  16   4  10    16353.20    15490.81    377.05 o 
  17   4  10    10183.33    10416.53    320.86 o 
  18   4  10      455.34      489.76    182.35 o 
  19   4  10     6683.81     6201.75    290.59 o 
   1   5  10    55726.34    54118.15    535.15 o 
   2   5  10    77535.61    73334.55    673.58 o 
   3   5  10     4704.82     4444.83     99.77 o 
   4   5  10    26596.69    28138.57    299.59 o 
   5   5  10    67982.66    68198.72    613.69 o 
   6   5  10     9477.17     9637.32    153.44 o 
   7   5  10    10703.28    10684.98    196.20 o 
   8   5  10    60508.79    58804.33    591.24 o 
   9   5  10    25622.66    24283.02    312.16 o 
  10   5  10     1096.15     1300.53    129.40 o 
  11   5  10    33751.23    32139.84    462.63 o 
  12   5  10    27868.29    26883.11    416.01 o 
  13   5  10     1490.11     1708.72    151.50 o 
  14   5  10    10617.79    10513.84    311.91 o 
  15   5  10    19517.36    18915.38    383.95 o 
  16   5  10     3106.52     2964.64    211.02 o 
  17   5  10     3772.16     4055.51    236.76 o 
  18   5  10    12308.49    12596.34    391.19 o 
   0   6  10   135954.44   133703.58   2015.72 o 
   1   6  10    29476.31    30643.80    497.59 o 
   2   6  10     6579.22     6791.09    154.03 o 
   3   6  10   101639.28    99894.31    940.29 o 
   4   6  10    41680.44    40898.95    431.39 o 
   5   6  10     1063.12     1464.18     89.07 o 
   6   6  10    37307.82    36826.02    402.18 o 
   7   6  10    56334.35    54317.35    557.09 o 
   8   6  10      477.23      678.76     95.36 o 
   9   6  10    16778.81    17320.91    257.84 o 
  10   6  10    25291.65    24410.22    343.84 o 
  11   6  10     4110.79     4431.47    178.51 o 
  12   6  10     7293.64     7155.52    229.14 o 
  13   6  10    34404.61    35265.98    516.47 o 
  14   6  10     7918.36     8143.74    274.81 o 
  15   6  10     1078.66     1035.67    190.13 o 
  16   6  10     9615.16     8787.91    327.15 o 
  17   6  10    11304.88    11018.35    371.90 o 
  18   6  10       23.91      154.10    200.63 o 
   1   7  10    51959.41    47669.69    516.22 o 
   2   7  10    46766.53    44370.32    487.56 o 
   3   7  10     4631.78     4726.72    137.04 o 
   4   7  10    14402.40    14414.18    206.90 o 
   5   7  10    43441.69    42229.23    452.25 o 
   6   7  10    12558.98    12367.68    201.78 o 
   7   7  10     9783.48     9950.47    180.18 o 
   8   7  10    44877.11    43347.98    493.76 o 
   9   7  10    13731.99    14734.17    289.27 o 
  10   7  10        7.19      395.59    108.57 o 
  11   7  10    20252.33    19854.89    331.95 o 
  12   7  10    21725.37    21691.14    374.49 o 
  13   7  10     1156.90     1397.91    215.42 o 
  14   7  10     5408.56     5563.51    248.24 o 
  15   7  10     9922.41     9685.91    333.02 o 
  16   7  10     1817.32     1876.72    219.95 o 
  17   7  10     2253.85     2882.40    244.35 o 
   0   8  10    59326.68    58666.50    929.51 o 
   1   8  10    18861.08    18574.85    355.17 o 
   2   8  10     3195.15     3753.60    144.46 o 
   3   8  10    23492.20    23030.59    363.80 o 
   4   8  10    23801.76    22944.84    306.91 o 
   5   8  10      453.04      511.57     96.52 o 
   6   8  10    19584.49    18961.95    276.29 o 
   7   8  10    16567.06    16401.88    279.19 o 
   8   8  10     1810.97     1854.16    127.94 o 
   9   8  10     9181.77    10037.40    267.92 o 
  10   8  10    17510.22    16837.46    287.90 o 
  11   8  10     4644.55     5343.96    209.10 o 
  12   8  10     1845.81     1603.19    164.42 o 
  13   8  10    10541.88    10521.37    372.42 o 
  14   8  10     8656.13     9131.42    299.36 o 
  15   8  10      381.66      558.02    199.15 o 
  16   8  10     4991.42     5216.49    282.73 o 
  17   8  10     5392.41     5015.17    352.85 o 
   1   9  10    16038.36    16040.42    266.47 o 
   2   9  10    12331.91    11488.19    224.63 o 
   3   9  10     1650.33     1719.39    157.16 o 
   4   9  10    11990.65    12145.94    244.03 o 
   5   9  10    18420.43    18604.26    295.60 o 
   6   9  10     9651.67     9593.20    222.32 o 
   7   9  10     2076.96     2496.58    164.63 o 
   8   9  10    11142.44    11621.14    250.60 o 
   9   9  10     6306.39     6784.09    221.15 o 
  10   9  10      883.93      772.47    136.06 o 
  11   9  10     9835.11     9533.86    276.39 o 
  12   9  10     6741.23     6387.23    347.33 o 
  13   9  10      352.14      581.39    182.14 o 
  14   9  10     6386.62     5980.11    304.69 o 
  15   9  10     7834.09     8169.26    412.86 o 
  16   9  10     1027.11     1362.78    245.72 o 
   0  10  10    11663.69    11807.10    333.00 o 
   1  10  10     3731.03     4141.01    165.73 o 
   2  10  10     1255.75     1195.53    129.39 o 
   3  10  10     6169.20     6359.17    195.94 o 
   4  10  10     3572.70     3685.82    162.57 o 
   5  10  10      470.89      612.99    116.71 o 
   6  10  10     9606.44     9032.19    230.55 o 
   7  10  10     9073.92     8729.46    237.85 o 
   8  10  10       94.72      241.47    126.41 o 
   9  10  10     6743.93     7176.43    406.15 o 
  10  10  10     9622.75     9878.05    266.47 o 
  11  10  10     4790.99     4723.98    224.97 o 
  12  10  10     1067.30     1318.08    208.81 o 
  13  10  10     5142.69     5119.77    268.98 o 
  14  10  10     3289.50     3636.36    250.99 o 
  15  10  10      173.01      390.98    296.63 o 
   1  11  10    11034.45    10838.73    250.91 o 
   2  11  10    13331.99    12530.14    253.48 o 
   3  11  10     1525.14     1564.45    137.92 o 
   4  11  10     1368.05     1721.49    178.96 o 
   5  11  10    13755.25    14151.82    275.01 o 
   6  11  10     8019.97     7725.45    235.85 o 
   7  11  10      521.12      652.94    132.29 o 
   8  11  10     5319.40     5322.49    217.24 o 
   9  11  10     4654.63     4777.33    234.74 o 
  10  11  10       47.74      238.92    152.90 o 
  11  11  10     3908.67     3775.26    250.94 o 
  12  11  10     6001.66     5165.52    279.47 o 
  13  11  10      511.38      348.66    251.66 o 
  14  11  10     2221.78     2322.97    313.14 o 
   0  12  10     8922.55     9143.31    346.98 o 
   1  12  10     2113.28     1927.42    151.33 o 
   2  12  10     2181.72     2305.36    156.34 o 
   3  12  10    11540.47    10547.69    268.68 o 
   4  12  10     5659.19     6024.62    220.57 o 
   5  12  10      526.27      662.02    142.06 o 
   6  12  10     8936.43     8332.88    257.32 o 
   7  12  10     9790.07     9159.06    302.58 o 
   8  12  10      241.32      281.66    163.31 o 
   9  12  10     2885.56     2965.95    232.06 o 
  10  12  10     6464.33     6931.23    325.41 o 
  11  12  10     2215.58     2125.08    243.26 o 
  12  12  10     1275.94     1346.59    220.82 o 
  13  12  10     3222.20     3392.66    304.39 o 
   1  13  10     3169.49     3591.16    182.75 o 
   2  13  10     2918.86     3103.16    179.01 o 
   3  13  10      290.72      519.61    145.77 o 
   4  13  10     1485.46     1291.28    160.66 o 
   5  13  10     4672.58     5189.45    223.05 o 
   6  13  10     1031.37     1101.77    160.90 o 
   7  13  10     1383.27     1266.91    175.32 o 
   8  13  10     4159.63     3722.58    241.05 o 
   9  13  10     2775.86     2528.65    218.05 o 
  10  13  10      130.36       21.51    190.60 o 
  11  13  10     3210.68     3028.24    276.70 o 
   0  14  10     3123.27     2632.88    306.89 o 
   1  14  10     2344.87     2477.32    194.59 o 
   2  14  10      721.43      611.46    164.78 o 
   3  14  10     3283.81     3673.25    207.61 o 
   4  14  10     2989.98     3158.64    198.46 o 
   5  14  10        3.79      197.69    152.34 o 
   6  14  10     2247.06     2459.18    201.27 o 
   7  14  10     1429.09     1419.14    191.00 o 
   8  14  10      138.86      253.15    196.58 o 
   9  14  10      788.23      634.00    208.87 o 
   1  15  10      759.52      338.22    177.04 o 
   2  15  10      410.94      329.55    175.49 o 
   3  15  10        9.32      -45.59    173.41 o 
   4  15  10     1326.41     1036.45    200.53 o 
   5  15  10     1327.34     1418.04    264.19 o 
   6  15  10      474.93      245.82    198.41 o 
   1   1  11     2706.65     2876.15     82.03 o 
   2   1  11    15066.82    16469.47    188.20 o 
   3   1  11     3239.14     3334.22    110.56 o 
   4   1  11     1299.06     1602.71     94.73 o 
   5   1  11       50.85       37.12     50.52 o 
   6   1  11     9156.18     9628.48    149.00 o 
   7   1  11        0.67      177.16     52.21 o 
   8   1  11     1639.82     1743.56     83.55 o 
   9   1  11      562.24      662.04     89.08 o 
  10   1  11      360.00      392.33     88.72 o 
  11   1  11      284.29      196.31     93.92 o 
  12   1  11      125.00      362.50    102.97 o 
  13   1  11       55.61       47.77    102.73 o 
  14   1  11      243.29      184.75    128.38 o 
  15   1  11      151.92      155.74    135.36 o 
  16   1  11      419.41      622.61    153.95 o 
  17   1  11        0.38      -81.01    150.90 o 
  18   1  11      963.39      944.71    176.00 o 
  19   1  11       22.29      176.50    171.67 o 
   0   2  11     2965.01     3092.28    121.23 o 
   1   2  11     2316.41     3316.87     83.65 o 
   2   2  11     5093.92     5075.43    112.11 o 
   3   2  11    13536.33    13985.39    166.00 o 
   4   2  11      383.89      214.17     59.04 o 
   5   2  11     1022.17     1099.06     65.62 o 
   6   2  11      572.24      589.18     60.94 o 
   7   2  11     6867.66     7172.14    125.51 o 
   8   2  11      122.58      289.68     72.10 o 
   9   2  11       59.62      212.99     75.91 o 
  10   2  11      579.88      425.06     91.53 o 
  11   2  11     1908.79     2261.29    126.15 o 
  12   2  11       21.25      176.18     99.70 o 
  13   2  11     2541.37     3038.43    148.51 o 
  14   2  11      147.78       82.45    128.30 o 
  15   2  11     1081.83     1070.11    153.11 o 
  16   2  11        4.05     -139.20    139.20 o 
  17   2  11      368.69      768.13    167.83 o 
  18   2  11        0.14        2.74    159.63 o 
  19   2  11      281.28      114.16    173.36 o 
   1   3  11      153.90       36.43     50.14 o 
   2   3  11      511.16      629.80     76.84 o 
   3   3  11      632.93      877.24     63.08 o 
   4   3  11     6029.39     6449.10    109.18 o 
   5   3  11      116.31      161.56     50.95 o 
   6   3  11    14339.69    14108.25    172.42 o 
   7   3  11       28.14      140.30     60.68 o 
   8   3  11    12377.65    12432.24    177.47 o 
   9   3  11      817.97     1150.15     91.53 o 
  10   3  11      994.85     1137.98    103.67 o 
  11   3  11     1462.75     1628.46    143.58 o 
  12   3  11     4742.91     5282.28    175.76 o 
  13   3  11      452.01      480.29    117.33 o 
  14   3  11      579.08      687.71    139.02 o 
  15   3  11      882.54      777.95    150.87 o 
  16   3  11       76.82      272.06    148.96 o 
  17   3  11       12.49      209.29    164.48 o 
  18   3  11      629.54      870.35    205.19 o 
  19   3  11      208.12      223.29    200.63 o 
   0   4  11     1015.26     1363.06    109.02 o 
   1   4  11    28680.80    28821.70    298.64 o 
   2   4  11       17.24      335.98     51.02 o 
   3   4  11    10350.57    11147.53    146.01 o 
   4   4  11      956.46      976.70     60.44 o 
   5   4  11      176.86      259.24     53.63 o 
   6   4  11     1225.63     1236.13     68.39 o 
   7   4  11    20328.35    21504.81    252.95 o 
   8   4  11      734.82      891.87     78.47 o 
   9   4  11     5897.71     6145.84    146.92 o 
  10   4  11     1901.40     2061.49    120.58 o 
  11   4  11     6608.07     6782.18    187.75 o 
  12   4  11      178.03      177.28    104.30 o 
  13   4  11     5538.30     5808.76    208.99 o 
  14   4  11     1272.01     1111.93    149.76 o 
  15   4  11      100.27       13.35    149.11 o 
  16   4  11       59.79       87.40    168.40 o 
  17   4  11     4273.97     4172.17    240.25 o 
  18   4  11       57.95      135.97    176.00 o 
  19   4  11      815.19      572.23    196.04 o 
   1   5  11      772.33      698.64     66.68 o 
   2   5  11    18926.85    18296.04    355.74 o 
   3   5  11      643.63      664.29     66.26 o 
   4   5  11    29228.93    28787.85    294.22 o 
   5   5  11      295.73      325.30     56.81 o 
   6   5  11    33527.18    33057.54    335.42 o 
   7   5  11      736.02      852.87     90.37 o 
   8   5  11    17587.43    18266.83    246.09 o 
   9   5  11      332.64      335.58     88.17 o 
  10   5  11      437.32      353.10    101.61 o 
  11   5  11     2422.80     2200.39    137.75 o 
  12   5  11     9459.15     9793.46    250.77 o 
  13   5  11       16.72      164.32    134.77 o 
  14   5  11     7908.21     8221.00    259.37 o 
  15   5  11      447.64      581.88    160.42 o 
  16   5  11     1241.61      943.59    193.03 o 
  17   5  11      132.03      115.18    187.88 o 
  18   5  11     2869.04     2925.04    254.35 o 
   0   6  11     3050.88     3042.15    139.25 o 
   1   6  11    10468.79     9558.38    167.46 o 
   2   6  11       13.73      148.61     71.00 o 
   3   6  11    17009.24    16829.39    222.36 o 
   4   6  11      794.45      899.71     80.40 o 
   5   6  11      796.71      987.62    103.66 o 
   6   6  11     1207.87     1346.94     89.79 o 
   7   6  11    15946.21    15596.00    235.23 o 
   8   6  11       63.30      237.12     96.32 o 
   9   6  11     9188.46     9620.51    204.87 o 
  10   6  11     1290.64     1316.49    128.99 o 
  11   6  11     2764.06     2930.51    192.95 o 
  12   6  11      179.14      353.53    131.38 o 
  13   6  11     7436.06     8198.35    257.02 o 
  14   6  11      140.67      189.32    152.73 o 
  15   6  11      385.43      567.68    183.51 o 
  16   6  11      583.65      294.04    185.73 o 
  17   6  11     3500.41     4076.80    392.51 o 
  18   6  11        4.33      -61.72    199.16 o 
   1   7  11      360.12      347.14     87.75 o 
   2   7  11     4813.65     4915.67    170.12 o 
   3   7  11       33.27       80.94     78.04 o 
   4   7  11      367.78      268.40     82.81 o 
   5   7  11     4706.91     4770.48    144.69 o 
   6   7  11     4470.47     4466.72    135.04 o 
   7   7  11      189.82      258.23     94.60 o 
   8   7  11     9129.59     9797.59    199.12 o 
   9   7  11     2354.86     2535.52    135.76 o 
  10   7  11      203.50       98.97    119.56 o 
  11   7  11      827.00      809.25    135.93 o 
  12   7  11     9824.36     9431.96    264.90 o 
  13   7  11      259.41      511.91    144.18 o 
  14   7  11     2465.51     2274.89    200.29 o 
  15   7  11      896.31      664.53    200.01 o 
  16   7  11     1820.52     1669.81    219.33 o 
  17   7  11       64.46       38.89    190.03 o 
   0   8  11     4285.38     4559.91    220.89 o 
   1   8  11     9519.35     9819.54    245.51 o 
   2   8  11       14.44       37.28     90.02 o 
   3   8  11    31139.97    31046.01    403.47 o 
   4   8  11     2759.64     2902.54    125.39 o 
   5   8  11      146.88      169.84    100.16 o 
   6   8  11      602.80      706.46    104.06 o 
   7   8  11    16499.17    16177.37    270.43 o 
   8   8  11      319.09      267.45    106.80 o 
   9   8  11     4812.67     4938.29    190.38 o 
  10   8  11     2226.78     2131.61    151.39 o 
  11   8  11     3246.93     3313.55    236.33 o 
  12   8  11       72.70      204.03    144.26 o 
  13   8  11    11430.58    11551.57    301.80 o 
  14   8  11      834.02      556.82    173.60 o 
  15   8  11       27.14     -171.85    171.85 o 
  16   8  11      902.24     1196.08    216.59 o 
   1   9  11     3708.96     3746.07    153.77 o 
   2   9  11    22180.37    21556.97    332.35 o 
   3   9  11      437.71      582.81    108.22 o 
   4   9  11     8754.61     9101.83    211.75 o 
   5   9  11     6978.20     7059.77    212.08 o 
   6   9  11    10055.50     9408.40    226.18 o 
   7   9  11       41.35      192.28    114.60 o 
   8   9  11    22929.96    23314.83    352.86 o 
   9   9  11     4348.20     4436.62    191.42 o 
  10   9  11      522.41      339.66    130.85 o 
  11   9  11      338.57      507.15    151.30 o 
  12   9  11    15529.10    14941.94    348.37 o 
  13   9  11      260.21       54.85    171.24 o 
  14   9  11     2776.43     2799.59    251.42 o 
  15   9  11      617.75      874.96    241.47 o 
  16   9  11     2268.38     2181.59    285.40 o 
   0  10  11     5107.18     5652.98    290.16 o 
   1  10  11    23027.31    23200.84    347.40 o 
   2  10  11     1338.41     1650.84    134.03 o 
   3  10  11    33666.58    33440.64    467.81 o 
   4  10  11     4231.63     4590.32    220.50 o 
   5  10  11        8.96      -13.45    108.38 o 
   6  10  11     2360.59     2377.71    147.87 o 
   7  10  11    13114.92    12518.53    274.88 o 
   8  10  11      134.67      146.61    132.92 o 
   9  10  11    14139.50    14345.54    384.64 o 
  10  10  11     1606.31     1611.91    171.58 o 
  11  10  11     3539.55     3685.26    226.81 o 
  12  10  11      384.20      852.98    177.62 o 
  13  10  11    14876.96    14834.63    474.65 o 
  14  10  11      533.48      715.38    200.99 o 
  15  10  11      302.10      -73.18    230.16 o 
   1  11  11     4776.00     4562.12    190.82 o 
   2  11  11    21379.36    21039.40    369.33 o 
   3  11  11      701.64      967.25    130.10 o 
   4  11  11    21783.51    21309.90    342.95 o 
   5  11  11     5602.93     5255.68    197.75 o 
   6  11  11     5700.66     6233.21    237.05 o 
   7  11  11      726.15     1187.79    151.78 o 
   8  11  11    30657.06    29507.00    455.80 o 
   9  11  11     3024.20     3002.41    206.79 o 
  10  11  11      988.16     1224.25    174.93 o 
  11  11  11     2407.90     2374.44    213.85 o 
  12  11  11    15585.25    15542.52    439.77 o 
  13  11  11      124.89      299.66    229.93 o 
  14  11  11     9397.30     8550.91    535.31 o 
   0  12  11     8235.93     8215.76    395.05 o 
   1  12  11    25041.00    25152.13    599.66 o 
   2  12  11     1187.69     1644.35    158.68 o 
   3  12  11    55477.21    53058.84    681.13 o 
   4  12  11     6406.40     6015.10    224.87 o 
   5  12  11       32.93      481.13    135.53 o 
   6  12  11     4477.60     4433.10    206.08 o 
   7  12  11    29296.88    26902.79    487.69 o 
   8  12  11     1276.79     1451.80    177.71 o 
   9  12  11    12134.66    11579.94    375.99 o 
  10  12  11     4411.06     3593.30    249.95 o 
  11  12  11     6242.74     6519.70    401.79 o 
  12  12  11       39.84      170.35    225.01 o 
   1  13  11     4794.20     4431.20    232.72 o 
   2  13  11    47407.64    43869.01    576.23 o 
   3  13  11      701.51      677.78    145.29 o 
   4  13  11    13327.70    13217.48    301.50 o 
   5  13  11     4912.90     4594.17    215.17 o 
   6  13  11    13130.20    12428.77    600.19 o 
   7  13  11      694.39      902.37    171.49 o 
   8  13  11    34228.80    31969.13    559.85 o 
   9  13  11     2206.20     2345.28    222.42 o 
  10  13  11      210.77      591.29    227.30 o 
  11  13  11     2490.85     2786.62    267.60 o 
   0  14  11     7353.79     6581.03    371.78 o 
   1  14  11    11285.27    12048.56    330.40 o 
   2  14  11      971.07      927.42    164.46 o 
   3  14  11    43090.07    41173.69    590.84 o 
   4  14  11     4589.28     4361.48    220.17 o 
   5  14  11      397.50     1016.89    167.57 o 
   6  14  11     3740.55     3913.59    229.57 o 
   7  14  11    27392.75    26865.06    538.30 o 
   8  14  11      426.53      517.80    189.05 o 
   1  15  11     2647.75     2258.02    207.07 o 
   2  15  11    25914.09    24863.05    465.35 o 
   3  15  11      183.00      410.70    184.10 o 
   4  15  11     8362.78     8243.73    333.12 o 
   5  15  11     3417.89     3349.66    260.31 o 
   0   0  12    17802.63    12848.36    316.70 o 
   1   0  12    29515.61    25731.83    369.70 o 
   2   0  12      683.61      764.83     94.59 o 
   3   0  12   128524.88   117094.34   1414.49 o 
   4   0  12      440.85      456.35     87.75 o 
   5   0  12      348.62      221.73     85.17 o 
   6   0  12      112.15       37.28     87.48 o 
   7   0  12    66437.47    61279.01    851.27 o 
   8   0  12     3016.29     2237.09    133.77 o 
   9   0  12    52764.34    49869.66    792.75 o 
  10   0  12      151.11      262.29    127.53 o 
  11   0  12     5323.51     6141.98    281.57 o 
  12   0  12       60.29       55.91    143.58 o 
  13   0  12    83228.38    79942.43   1232.97 o 
  14   0  12        1.26       22.98    183.13 o 
  15   0  12     3703.13     3347.74    312.97 o 
  16   0  12       84.70        4.24    202.51 o 
  17   0  12    25485.46    23984.65    778.89 o 
  18   0  12      236.22      194.00    232.82 o 
  19   0  12    13339.87    12755.97    552.36 o 
   1   1  12     5488.69     4784.60    100.91 o 
   2   1  12   186748.09   178415.12   1495.30 o 
   3   1  12      370.06      491.42     53.57 o 
   4   1  12    41570.51    41224.56    403.99 o 
   5   1  12      462.74      487.71     57.91 o 
   6   1  12    33472.19    32700.47    353.70 o 
   7   1  12      559.27      639.12     70.06 o 
   8   1  12   123079.91   116135.97   1079.24 o 
   9   1  12      678.81      603.20     91.85 o 
  10   1  12       58.82      307.04     92.14 o 
  11   1  12       77.83       18.97     93.85 o 
  12   1  12    60629.85    58039.12    660.51 o 
  13   1  12      145.22      134.14    110.35 o 
  14   1  12    14776.98    14793.36    289.79 o 
  15   1  12      191.01       59.54    135.16 o 
  16   1  12     7342.64     7245.65    257.41 o 
  17   1  12       56.20      -20.13    150.54 o 
  18   1  12    21535.41    22418.51    475.55 o 
  19   1  12        6.48     -184.58    184.58 o 
   0   2  12      536.14      321.21    107.48 o 
   1   2  12   141290.23   142514.92   1206.23 o 
   2   2  12     2087.05     2233.73     76.22 o 
   3   2  12   200950.39   200728.84   1677.43 o 
   4   2  12      247.40      224.02     56.97 o 
   5   2  12     8986.66     9754.68    146.49 o 
   6   2  12     1416.90     1421.56     74.51 o 
   7   2  12   121823.13   117896.71   1052.03 o 
   8   2  12      108.33      118.33     68.64 o 
   9   2  12    31454.67    31410.42    390.70 o 
  10   2  12       60.22      -15.91     88.71 o 
  11   2  12    35892.39    35292.86    441.10 o 
  12   2  12     1065.56     1113.81    116.75 o 
  13   2  12    51725.20    51285.65    633.15 o 
  14   2  12      198.20       97.80    123.76 o 
  15   2  12       43.43      -35.40    133.73 o 
  16   2  12       48.01      -21.06    143.99 o 
  17   2  12    24154.05    24314.75    434.55 o 
  18   2  12       56.62        7.70    166.18 o 
  19   2  12     6423.79     6845.49    326.73 o 
   1   3  12     1024.24      941.48     60.96 o 
   2   3  12   125533.99   122388.18   1046.18 o 
   3   3  12     1312.65     1448.99     83.71 o 
   4   3  12   100080.05    98823.95    858.26 o 
   5   3  12     4084.80     3833.45     94.84 o 
   6   3  12    48928.95    48986.06    477.25 o 
   7   3  12     1562.60     1664.66     83.14 o 
   8   3  12   121325.75   120898.59   1124.47 o 
   9   3  12      120.40      205.21     80.65 o 
  10   3  12      727.29      777.58    114.13 o 
  11   3  12       88.54       17.68     94.30 o 
  12   3  12    64116.86    64212.38    720.13 o 
  13   3  12       78.66      225.51    112.26 o 
  14   3  12    23096.99    22732.03    366.92 o 
  15   3  12      319.81      365.23    143.50 o 
  16   3  12    12031.90    11442.42    323.06 o 
  17   3  12      113.66       26.13    165.01 o 
  18   3  12    22854.14    24470.88    614.67 o 
  19   3  12      106.59      402.95    206.22 o 
   0   4  12       18.86      -53.70     69.61 o 
   1   4  12    58066.42    58250.28    546.81 o 
   2   4  12     1636.65     1808.00     70.96 o 
   3   4  12   100151.42    95351.73    832.18 o 
   4   4  12      764.26      928.00     63.23 o 
   5   4  12      341.24      619.95     70.15 o 
   6   4  12     1393.81     1452.16     82.05 o 
   7   4  12    93697.31    89580.59    823.89 o 
   8   4  12      476.56      423.53     73.92 o 
   9   4  12    32686.41    34171.30    402.32 o 
  10   4  12       14.93      -13.00     89.98 o 
  11   4  12    23279.56    22897.41    340.36 o 
  12   4  12      171.95      147.45    112.18 o 
  13   4  12    53432.53    53382.96    663.12 o 
  14   4  12       17.47       35.34    132.41 o 
  15   4  12      552.55      501.53    156.88 o 
  16   4  12        1.17       38.25    173.12 o 
  17   4  12    25959.95    25956.46    592.99 o 
  18   4  12       15.68     -175.52    175.52 o 
   1   5  12      442.33      292.82     69.74 o 
   2   5  12   117754.77   115500.82   1034.85 o 
   3   5  12      310.16      374.50     68.43 o 
   4   5  12    54642.70    54397.12    505.58 o 
   5   5  12        4.44       -0.06     60.36 o 
   6   5  12    31738.43    32665.07    349.21 o 
   7   5  12       44.42      219.86     76.01 o 
   8   5  12    97482.66    93233.92    897.47 o 
   9   5  12      498.64      586.14     96.91 o 
  10   5  12       75.28      350.67    104.41 o 
  11   5  12        3.42      151.98    108.87 o 
  12   5  12    47017.90    45551.11    582.46 o 
  13   5  12      363.28      394.38    140.78 o 
  14   5  12    17176.36    17823.43    371.49 o 
  15   5  12       74.38      176.75    172.14 o 
  16   5  12     5637.21     6153.40    287.42 o 
  17   5  12        0.25     -154.70    190.66 o 
  18   5  12    22710.38    25109.30    566.34 o 
   0   6  12      321.64      215.82     93.43 o 
   1   6  12    34953.24    36283.05    436.74 o 
   2   6  12     1381.96     1207.32     90.09 o 
   3   6  12   150101.36   146254.78   1397.21 o 
   4   6  12      145.62      397.58     74.70 o 
   5   6  12     3120.56     3515.38    183.54 o 
   6   6  12      177.45      236.40     74.74 o 
   7   6  12   103860.80   102163.34   1018.01 o 
   8   6  12      154.20      210.29     88.18 o 
   9   6  12    35711.77    35158.09    446.18 o 
  10   6  12      437.26      722.67    129.23 o 
  11   6  12     8626.43     8751.67    246.76 o 
  12   6  12      575.28      391.79    135.82 o 
  13   6  12    53240.45    52431.30    701.23 o 
  14   6  12      135.47      249.05    158.09 o 
  15   6  12     1317.34     1406.33    263.37 o 
  16   6  12        5.42      193.73    189.34 o 
  17   6  12    18704.75    19688.85    505.85 o 
   1   7  12     1802.79     1663.20    111.86 o 
   2   7  12    81164.75    81575.92    829.46 o 
   3   7  12      109.67      366.23     84.24 o 
   4   7  12    44702.05    46769.05    521.64 o 
   5   7  12       16.07       60.05     86.49 o 
   6   7  12    19858.10    21442.31    302.14 o 
   7   7  12      844.20      664.46    105.59 o 
   8   7  12    70411.74    70620.36    779.59 o 
   9   7  12        2.37       56.95    104.98 o 
  10   7  12      375.74      503.81    136.00 o 
  11   7  12       52.82      167.26    134.45 o 
  12   7  12    33763.33    33933.57    511.75 o 
  13   7  12      216.88      320.63    148.02 o 
  14   7  12    11610.50    11759.21    339.18 o 
  15   7  12       64.39       48.37    174.11 o 
  16   7  12     4560.18     5129.78    283.54 o 
  17   7  12       27.39       43.77    226.47 o 
   0   8  12     1514.40     1411.90    163.49 o 
   1   8  12    21677.16    21449.40    313.78 o 
   2   8  12        5.44      226.50     93.88 o 
   3   8  12    39449.81    38422.06    477.23 o 
   4   8  12        3.08       41.20     95.88 o 
   5   8  12      110.48      180.01     92.56 o 
   6   8  12       29.31      -19.38     94.53 o 
   7   8  12    35986.46    35583.32    480.69 o 
   8   8  12       24.00      100.06    107.22 o 
   9   8  12    11376.95    11254.78    255.09 o 
  10   8  12       22.43      -69.67    137.77 o 
  11   8  12     6932.90     7315.59    265.70 o 
  12   8  12       45.03      105.18    162.34 o 
  13   8  12    18427.64    19343.63    513.33 o 
  14   8  12       85.82      206.56    182.73 o 
  15   8  12      460.97      552.03    219.98 o 
  16   8  12       49.95       76.99    282.17 o 
   1   9  12      467.79      434.34    108.05 o 
   2   9  12    26867.68    26263.44    371.03 o 
   3   9  12       38.02       67.36    102.96 o 
   4   9  12    22559.76    23236.89    344.91 o 
   5   9  12      129.65       71.43    104.82 o 
   6   9  12    12741.98    12783.20    322.81 o 
   7   9  12       20.78       23.05    121.47 o 
   8   9  12    25003.88    24657.07    391.15 o 
   9   9  12       67.57      102.09    127.97 o 
  10   9  12      603.64      614.68    150.41 o 
  11   9  12       43.64     -144.31    144.31 o 
  12   9  12    15857.52    15702.68    359.97 o 
  13   9  12        9.01      117.03    166.07 o 
  14   9  12     8429.91     7895.12    326.18 o 
  15   9  12      197.79      553.65    236.73 o 
   0  10  12      150.74      104.36    153.69 o 
   1  10  12    14700.93    16207.55    285.18 o 
   2  10  12       24.32      163.59    110.19 o 
   3  10  12    25429.58    25982.60    395.13 o 
   4  10  12       44.56      109.22    118.67 o 
   5  10  12      281.45      390.61    115.89 o 
   6  10  12      135.86       97.93    122.17 o 
   7  10  12    19782.39    19119.34    342.20 o 
   8  10  12      125.24      320.50    145.17 o 
   9  10  12    10998.37    10266.95    294.26 o 
  10  10  12      183.92      -16.54    146.53 o 
  11  10  12     4921.85     5527.43    445.52 o 
  12  10  12       93.30     -173.14    173.14 o 
  13  10  12    14526.91    14566.30    428.53 o 
  14  10  12      366.96      318.86    198.12 o 
   1  11  12      215.58      496.67    125.98 o 
   2  11  12    37021.82    34133.69    487.59 o 
   3  11  12       99.84      227.36    119.36 o 
   4  11  12    10767.54    10848.31    271.05 o 
   5  11  12       84.62       45.51    119.16 o 
   6  11  12    10818.91    10870.67    281.43 o 
   7  11  12       79.45       45.23    137.13 o 
   8  11  12    20853.65    20676.51    411.75 o 
   9  11  12       14.04       73.89    150.60 o 
  10  11  12        6.67       92.82    154.67 o 
  11  11  12       12.33     -177.27    177.27 o 
  12  11  12    13860.90    14009.43    581.92 o 
  13  11  12        4.48      388.08    237.47 o 
   0  12  12       23.09      210.52    197.69 o 
   1  12  12    14315.64    13750.51    317.99 o 
   2  12  12      238.10      488.66    133.81 o 
   3  12  12    36860.31    34773.00    505.77 o 
   4  12  12      225.52      324.68    132.57 o 
   5  12  12      113.88      337.75    136.54 o 
   6  12  12      150.57      305.52    143.56 o 
   7  12  12    24520.31    23263.49    406.83 o 
   8  12  12      166.23      416.92    164.78 o 
   9  12  12     4735.81     5343.18    267.03 o 
  10  12  12        0.06     -169.11    169.11 o 
  11  12  12     6176.40     6233.18    330.36 o 
  12  12  12       42.35      256.90    237.43 o 
   1  13  12        0.09       82.75    133.13 o 
   2  13  12    13626.02    14836.79    302.10 o 
   3  13  12        0.15       84.23    135.76 o 
   4  13  12     3590.95     3791.49    202.72 o 
   5  13  12       57.35      -44.59    159.59 o 
   6  13  12     2788.37     3244.31    222.55 o 
   7  13  12      114.38      -53.34    167.01 o 
   8  13  12    10078.11     9939.86    365.21 o 
   9  13  12        6.27      105.07    205.46 o 
  10  13  12      595.50      340.99    227.58 o 
   0  14  12       43.93     -140.52    192.55 o 
   1  14  12     1916.16     1580.30    174.03 o 
   2  14  12        2.31       33.52    150.87 o 
   3  14  12     6577.02     5887.76    243.39 o 
   4  14  12       32.10       55.39    150.67 o 
   5  14  12      558.64      626.24    172.62 o 
   6  14  12       13.29      111.70    164.95 o 
   7  14  12     3860.09     3914.08    237.97 o 
   8  14  12        0.81     -110.72    182.79 o 
   1  15  12        4.85       72.92    163.80 o 
   2  15  12     6188.63     6261.96    315.72 o 
   3  15  12       21.40      207.41    172.43 o 
   4  15  12     1474.17     1556.19    209.01 o 
   1   1  13        7.21      -24.68     48.95 o 
   2   1  13      683.29      941.06     61.88 o 
   3   1  13       28.96        9.52     57.48 o 
   4   1  13      255.57      257.33     63.19 o 
   5   1  13     4282.84     4063.46    102.22 o 
   6   1  13     2562.84     3087.39    115.18 o 
   7   1  13     2804.61     3071.56    119.94 o 
   8   1  13       63.52      193.07     69.92 o 
   9   1  13      194.63      123.52     88.33 o 
  10   1  13      221.47      221.36     94.19 o 
  11   1  13       19.11      245.15    108.20 o 
  12   1  13       51.75       87.35    105.54 o 
  13   1  13      662.98      579.28    119.65 o 
  14   1  13      412.30      234.80    119.71 o 
  15   1  13      288.84      255.57    144.79 o 
  16   1  13        7.85      -83.27    148.08 o 
  17   1  13        5.02     -157.89    157.89 o 
  18   1  13      740.31      699.64    180.99 o 
  19   1  13       50.59     -172.90    172.90 o 
   0   2  13      167.06      146.97    117.60 o 
   1   2  13       70.95      102.70     52.38 o 
   2   2  13       74.34      251.85     54.77 o 
   3   2  13     3610.84     3372.50    102.69 o 
   4   2  13       40.81       19.40     56.95 o 
   5   2  13      425.68      429.74     64.45 o 
   6   2  13       94.61      206.34     61.78 o 
   7   2  13       63.47      318.07     71.01 o 
   8   2  13      729.78     1035.35     83.54 o 
   9   2  13      601.31      622.30     96.78 o 
  10   2  13      579.88      456.26    100.32 o 
  11   2  13       13.19      180.35    101.10 o 
  12   2  13     5369.52     5341.47    179.81 o 
  13   2  13      496.56      776.39    123.86 o 
  14   2  13      367.84      506.19    124.51 o 
  15   2  13        8.03      -34.91    138.42 o 
  16   2  13      465.70      328.44    156.92 o 
  17   2  13      100.41       70.45    160.21 o 
  18   2  13       68.71        2.13    174.08 o 
  19   2  13      245.37     -111.55    240.89 o 
   1   3  13     1951.22     2220.59     79.49 o 
   2   3  13    16402.97    16867.75    245.83 o 
   3   3  13      685.36      833.43     75.54 o 
   4   3  13     4012.73     3856.20     97.69 o 
   5   3  13      207.81      266.36     61.87 o 
   6   3  13     2274.25     2551.10     95.47 o 
   7   3  13      592.35      953.74    105.82 o 
   8   3  13     2596.09     2858.53    110.59 o 
   9   3  13      872.58      738.28     99.82 o 
  10   3  13      199.65       33.90     90.91 o 
  11   3  13      586.94      773.17    112.28 o 
  12   3  13     1425.54     1693.77    133.68 o 
  13   3  13      918.46      786.94    125.99 o 
  14   3  13      269.28      208.41    132.35 o 
  15   3  13       24.51       30.01    151.68 o 
  16   3  13      426.09      471.45    166.77 o 
  17   3  13      128.83       64.67    171.66 o 
  18   3  13      576.90      648.62    191.69 o 
   0   4  13     8197.58     7707.90    177.09 o 
   1   4  13    10069.84     9588.98    153.20 o 
   2   4  13     1362.32     1486.37     70.14 o 
   3   4  13    16704.98    16015.82    201.64 o 
   4   4  13      170.02      266.60     60.59 o 
   5   4  13      728.41      756.16     65.88 o 
   6   4  13     1402.46     1691.50    103.30 o 
   7   4  13     4143.63     3852.12    115.43 o 
   8   4  13      266.73      416.01     78.66 o 
   9   4  13     5267.85     5290.25    154.06 o 
  10   4  13     4796.22     4949.85    176.03 o 
  11   4  13     2087.67     1990.22    138.30 o 
  12   4  13      744.67      902.75    130.33 o 
  13   4  13     4580.37     5096.84    201.89 o 
  14   4  13     1693.31     1565.60    160.20 o 
  15   4  13        3.23     -148.93    148.93 o 
  16   4  13      398.66      505.51    169.86 o 
  17   4  13     4069.21     4706.50    274.13 o 
  18   4  13        1.10      184.65    203.86 o 
   1   5  13     9695.71     9407.46    147.28 o 
   2   5  13    44708.33    42891.07    430.90 o 
   3   5  13       13.15       63.96     61.36 o 
   4   5  13    27762.62    25532.62    302.35 o 
   5   5  13     6928.75     6469.53    142.34 o 
   6   5  13     6403.67     6441.63    162.43 o 
   7   5  13     2145.02     2567.37    116.05 o 
   8   5  13    26102.26    23610.63    340.15 o 
   9   5  13       52.00      111.92    100.60 o 
  10   5  13      516.18      661.87    123.67 o 
  11   5  13     4338.17     4181.57    188.91 o 
  12   5  13    12410.52    12463.78    288.92 o 
  13   5  13       81.81       72.15    141.04 o 
  14   5  13     4463.44     4164.85    225.31 o 
  15   5  13     1305.58     1099.00    191.21 o 
  16   5  13     1918.84     2045.29    219.45 o 
  17   5  13      333.76      278.08    198.30 o 
  18   5  13     4402.25     4614.50    293.22 o 
   0   6  13    13515.59    13882.77    323.07 o 
   1   6  13    20838.41    21037.98    332.41 o 
   2   6  13      899.55     1239.78    113.22 o 
   3   6  13    40011.20    38315.65    440.67 o 
   4   6  13    10230.42    10086.88    206.91 o 
   5   6  13       49.83      312.63     76.84 o 
   6   6  13     6514.90     6409.25    165.01 o 
   7   6  13    15939.14    15476.97    242.26 o 
   8   6  13     2647.30     2451.18    124.99 o 
   9   6  13     5683.98     5173.05    204.97 o 
  10   6  13     4794.60     5068.19    202.91 o 
  11   6  13     2846.82     3069.08    177.25 o 
  12   6  13      277.37      226.31    158.02 o 
  13   6  13     8965.89     9473.87    282.67 o 
  14   6  13     1773.20     2209.78    241.87 o 
  15   6  13       25.19     -169.66    169.66 o 
  16   6  13      484.25      651.33    199.34 o 
  17   6  13     5318.13     5402.37    296.38 o 
   1   7  13     4866.90     5066.97    162.10 o 
   2   7  13    18649.05    18614.92    293.98 o 
   3   7  13     1836.47     1995.70    112.58 o 
   4   7  13    12684.71    12483.04    222.30 o 
   5   7  13     2715.77     2990.54    128.69 o 
   6   7  13     3480.72     4025.68    187.23 o 
   7   7  13     1568.17     1569.65    123.97 o 
   8   7  13    25475.97    24443.46    353.83 o 
   9   7  13     6262.79     6225.80    218.12 o 
  10   7  13       18.34      193.24    128.38 o 
  11   7  13     1813.23     1856.05    169.70 o 
  12   7  13    11951.26    12068.19    301.86 o 
  13   7  13     2340.71     2406.91    185.67 o 
  14   7  13     3568.40     3443.32    219.36 o 
  15   7  13     2197.51     2162.33    223.55 o 
  16   7  13     1508.28     1426.77    222.42 o 
  17   7  13       29.55      159.47    205.07 o 
   0   8  13     6223.64     6500.68    267.69 o 
   1   8  13    13659.20    14377.74    315.16 o 
   2   8  13     1283.75     1472.93    120.18 o 
   3   8  13    29396.97    28179.96    442.37 o 
   4   8  13    13896.54    13072.92    243.48 o 
   5   8  13        6.51      288.58    109.23 o 
   6   8  13     3051.15     3046.72    148.62 o 
   7   8  13    13848.61    13613.89    254.78 o 
   8   8  13     5036.99     4754.23    176.90 o 
   9   8  13     7153.31     6494.01    218.06 o 
  10   8  13     4226.82     3951.13    263.65 o 
  11   8  13     1644.18     1853.86    182.18 o 
  12   8  13      858.93      564.54    168.33 o 
  13   8  13    10590.79    10707.04    495.31 o 
  14   8  13     3657.26     3465.48    265.33 o 
  15   8  13      121.11       64.07    215.34 o 
  16   8  13     2081.20     2055.56    265.00 o 
   1   9  13     5009.06     4361.91    169.49 o 
   2   9  13    21703.88    19147.17    307.40 o 
   3   9  13      125.68      370.37    110.23 o 
   4   9  13    16638.66    16467.04    316.83 o 
   5   9  13     9457.51     8814.12    290.24 o 
   6   9  13     7744.36     7507.66    304.21 o 
   7   9  13      750.10      904.03    136.82 o 
   8   9  13    26516.59    25524.41    425.90 o 
   9   9  13     5837.21     5462.80    226.96 o 
  10   9  13      287.76      224.81    156.06 o 
  11   9  13      632.53      300.87    161.64 o 
  12   9  13    11956.12    11870.98    333.50 o 
  13   9  13      638.31      760.49    184.42 o 
  14   9  13     5873.56     6295.08    355.44 o 
  15   9  13      830.55      498.13    227.75 o 
   0  10  13     8792.72     9950.69    339.57 o 
   1  10  13    10681.66    10874.10    300.37 o 
   2  10  13      266.18      420.54    115.04 o 
   3  10  13    19266.57    18218.43    344.40 o 
   4  10  13     5322.18     5780.30    198.13 o 
   5  10  13       73.22      127.94    133.70 o 
   6  10  13     2119.55     2191.20    160.39 o 
   7  10  13    15459.32    15165.78    325.84 o 
   8  10  13      131.50      244.77    146.32 o 
   9  10  13     9212.25     9292.53    362.64 o 
  10  10  13     3995.52     4164.48    249.74 o 
  11  10  13     2814.48     3183.91    237.60 o 
  12  10  13      972.39      928.76    200.87 o 
  13  10  13    11554.26    11327.28    473.97 o 
  14  10  13      842.24      650.60    227.88 o 
   1  11  13     5532.84     5466.58    202.40 o 
   2  11  13    21674.86    21068.09    418.63 o 
   3  11  13       33.99      130.49    130.24 o 
   4  11  13    13290.41    13100.17    307.14 o 
   5  11  13    11030.08    10980.78    276.28 o 
   6  11  13     7849.87     7967.83    277.05 o 
   7  11  13     1186.64     1026.78    162.16 o 
   8  11  13    23826.85    23277.03    423.64 o 
   9  11  13     2861.42     3431.29    214.55 o 
  10  11  13     1037.23     1068.70    201.36 o 
  11  11  13     2306.32     2390.26    232.46 o 
  12  11  13    12898.31    12429.80    392.40 o 
  13  11  13       23.99      485.22    240.08 o 
   0  12  13     7267.11     6999.69    481.02 o 
   1  12  13    12057.17    11614.71    289.85 o 
   2  12  13      887.57      965.56    142.93 o 
   3  12  13    30421.47    29074.97    433.99 o 
   4  12  13     5836.01     5615.34    216.47 o 
   5  12  13        6.33      837.91    153.99 o 
   6  12  13     4505.96     4448.65    244.01 o 
   7  12  13    26351.63    25626.40    514.19 o 
   8  12  13      643.91      799.94    183.31 o 
   9  12  13     8468.36     8881.36    320.82 o 
  10  12  13     5826.24     6033.15    323.03 o 
  11  12  13     5648.58     4800.98    307.05 o 
   1  13  13     5891.65     5325.48    215.04 o 
   2  13  13    38729.67    34415.99    574.99 o 
   3  13  13     1180.12      969.07    163.41 o 
   4  13  13    11356.03    11067.75    424.30 o 
   5  13  13     5719.53     5405.35    245.13 o 
   6  13  13    14156.38    13045.50    374.00 o 
   7  13  13      401.99      743.76    188.44 o 
   8  13  13    26436.99    25913.92    569.44 o 
   9  13  13     1986.85     2046.82    237.85 o 
  10  13  13       67.13      544.98    246.39 o 
   0  14  13     6007.41     5063.29    394.56 o 
   1  14  13     8075.32     8238.03    279.30 o 
   2  14  13     1072.66     1081.97    172.84 o 
   3  14  13    23007.08    20310.38    386.91 o 
   4  14  13     3235.64     2915.05    211.90 o 
   5  14  13      169.73      731.83    173.61 o 
   6  14  13     5414.50     4625.98    248.22 o 
   7  14  13    17542.65    15891.04    404.10 o 
   1  15  13     2999.56     2640.94    213.60 o 
   2  15  13    19449.94    17621.23    415.57 o 
   3  15  13      192.33      424.78    187.45 o 
   0   0  14   164463.81   148578.12   2525.14 o 
   1   0  14    30302.94    31024.24    491.86 o 
   2   0  14    22342.59    19960.53    316.43 o 
   3   0  14    42558.39    42634.73    577.12 o 
   4   0  14    63950.57    60210.16    842.34 o 
   5   0  14      439.39      674.87    106.69 o 
   6   0  14    50068.38    46960.04    686.87 o 
   7   0  14    33495.34    30589.68    492.94 o 
   8   0  14      244.98      129.51    105.67 o 
   9   0  14    14292.79    14035.60    381.87 o 
  10   0  14    29008.05    27846.84    526.32 o 
  11   0  14     1586.91     1385.83    216.07 o 
  12   0  14    12854.61    11753.25    339.67 o 
  13   0  14    20348.23    20407.20    463.39 o 
  14   0  14    14471.03    14997.09    405.17 o 
  15   0  14     2413.69     2321.74    275.78 o 
  16   0  14    17957.88    16554.10    553.75 o 
  17   0  14     7504.18     6597.77    372.10 o 
  18   0  14      953.95      860.27    269.54 o 
   1   1  14    29049.32    26579.92    276.98 o 
   2   1  14    10908.87    11085.52    152.14 o 
   3   1  14      179.30      246.05     56.91 o 
   4   1  14    34253.68    33907.66    352.48 o 
   5   1  14    55196.63    51884.83    524.94 o 
   6   1  14    12427.91    12187.31    186.53 o 
   7   1  14    16593.03    15760.88    244.80 o 
   8   1  14    39518.22    37036.86    406.72 o 
   9   1  14    29014.30    26975.13    374.80 o 
  10   1  14      330.71      493.87    104.93 o 
  11   1  14    23553.99    21408.92    320.78 o 
  12   1  14    18458.30    16689.10    283.16 o 
  13   1  14     1968.92     1936.82    142.82 o 
  14   1  14    10523.07    10601.84    251.79 o 
  15   1  14    17467.50    16529.99    342.09 o 
  16   1  14     2046.52     2026.11    186.44 o 
  17   1  14     3399.57     2443.46    204.11 o 
  18   1  14    11212.99    11294.26    332.78 o 
   0   2  14   140386.52   134054.61   1621.60 o 
   1   2  14    21709.19    22394.48    315.54 o 
   2   2  14     6329.41     6591.89    121.68 o 
   3   2  14    48149.79    48427.43    455.66 o 
   4   2  14    38334.43    37185.50    380.35 o 
   5   2  14      155.57      388.77     66.87 o 
   6   2  14    37918.62    35609.88    389.40 o 
   7   2  14    49393.80    45675.05    478.41 o 
   8   2  14      509.57      472.73     79.53 o 
   9   2  14    12132.93    13390.50    242.86 o 
  10   2  14    34250.92    31753.50    410.92 o 
  11   2  14     7548.29     7262.27    202.13 o 
  12   2  14     2930.85     3192.84    154.81 o 
  13   2  14    21862.84    21560.53    339.04 o 
  14   2  14    10238.47    10161.50    249.33 o 
  15   2  14      373.59      278.17    148.12 o 
  16   2  14    13896.59    13903.95    326.94 o 
  17   2  14    10523.97    10165.22    375.10 o 
  18   2  14      626.01      712.19    196.14 o 
   1   3  14    58515.27    57602.68    530.91 o 
   2   3  14    53740.44    53468.04    497.94 o 
   3   3  14     2934.07     3665.25    110.97 o 
   4   3  14    18139.06    18676.36    228.01 o 
   5   3  14    98744.23    95229.13    870.12 o 
   6   3  14    15581.33    15404.51    212.33 o 
   7   3  14     4156.37     4897.92    134.57 o 
   8   3  14    33210.61    32551.93    370.84 o 
   9   3  14    24394.19    23313.17    346.04 o 
  10   3  14      570.02      959.44    109.97 o 
  11   3  14    31102.84    30103.52    404.25 o 
  12   3  14    20050.10    18525.29    303.85 o 
  13   3  14     1153.75     1045.47    134.25 o 
  14   3  14     8070.71     7900.03    242.49 o 
  15   3  14    25556.35    25464.22    461.30 o 
  16   3  14     1895.42     1861.78    195.14 o 
  17   3  14     1566.17     1243.11    197.53 o 
  18   3  14     8523.19     8450.95    321.39 o 
   0   4  14    76906.73    75638.02    960.31 o 
   1   4  14    16977.88    17101.90    205.33 o 
   2   4  14     6655.42     7334.85    152.70 o 
   3   4  14    53146.45    52991.96    497.28 o 
   4   4  14    31338.97    30563.10    317.33 o 
   5   4  14      706.65      911.01     75.29 o 
   6   4  14    47310.66    45051.30    456.86 o 
   7   4  14    33179.76    32306.47    380.07 o 
   8   4  14     1247.37     1422.36     96.79 o 
   9   4  14    17300.61    17840.19    293.38 o 
  10   4  14    45878.23    44095.47    557.73 o 
  11   4  14     5277.42     5968.98    246.29 o 
  12   4  14     3836.66     4123.57    180.38 o 
  13   4  14    20760.73    20909.75    353.87 o 
  14   4  14    12756.88    13104.20    366.08 o 
  15   4  14      571.18      452.06    178.49 o 
  16   4  14    13707.91    12725.03    376.74 o 
  17   4  14     9754.46     9518.14    381.27 o 
  18   4  14      280.46      200.81    253.05 o 
   1   5  14    46883.48    47726.02    507.53 o 
   2   5  14    74909.77    71324.18    727.67 o 
   3   5  14    13509.31    12734.34    192.58 o 
   4   5  14    17641.65    18243.68    262.69 o 
   5   5  14    47259.12    46716.14    516.30 o 
   6   5  14    19006.11    18348.31    262.60 o 
   7   5  14     3838.03     4522.54    144.19 o 
   8   5  14    37693.57    37795.18    552.19 o 
   9   5  14    23831.12    23095.58    352.02 o 
  10   5  14      202.58      563.86    130.83 o 
  11   5  14    20651.39    19743.60    353.99 o 
  12   5  14    24282.05    23786.07    405.35 o 
  13   5  14      530.70      532.16    146.13 o 
  14   5  14     4632.46     4907.21    240.60 o 
  15   5  14    15241.30    14527.30    379.59 o 
  16   5  14     5422.94     5064.99    278.27 o 
  17   5  14     3289.16     3153.37    257.04 o 
   0   6  14    62785.05    60331.62    947.82 o 
   1   6  14    29181.24    27317.65    376.18 o 
   2   6  14    10068.08    10940.31    331.51 o 
   3   6  14    55371.68    53794.75    582.71 o 
   4   6  14    45756.18    44837.05    504.42 o 
   5   6  14     1040.04     1373.02    110.40 o 
   6   6  14    35774.86    35160.30    419.58 o 
   7   6  14    26252.58    25771.07    338.03 o 
   8   6  14     2186.08     2529.73    140.36 o 
   9   6  14    15459.39    15635.41    283.14 o 
  10   6  14    24158.02    24612.65    424.15 o 
  11   6  14     8993.14     9190.81    262.24 o 
  12   6  14     7436.39     7609.17    254.33 o 
  13   6  14    21345.29    21680.92    393.18 o 
  14   6  14     7622.15     8252.65    294.59 o 
  15   6  14       17.25     -156.77    176.75 o 
  16   6  14     6979.66     6575.81    306.27 o 
  17   6  14     9400.82     9337.64    361.25 o 
   1   7  14    15855.47    15849.12    261.95 o 
   2   7  14    28664.48    29646.66    392.60 o 
   3   7  14     1806.84     2166.65    178.51 o 
   4   7  14    10059.86    10521.16    201.78 o 
   5   7  14    24500.12    24157.28    344.58 o 
   6   7  14     7214.04     7415.84    197.92 o 
   7   7  14     6218.70     7317.20    213.40 o 
   8   7  14    23615.93    23567.06    366.11 o 
   9   7  14    16173.68    15881.88    329.47 o 
  10   7  14       14.13      -78.47    141.52 o 
  11   7  14    14027.30    13404.65    323.00 o 
  12   7  14    13278.69    13957.78    363.88 o 
  13   7  14      462.52      552.88    174.92 o 
  14   7  14     5480.48     5109.62    272.43 o 
  15   7  14     7739.92     7074.38    346.13 o 
  16   7  14     2231.61     2089.17    264.80 o 
   0   8  14    29290.99    28465.58    550.56 o 
   1   8  14    10417.57    10526.93    234.09 o 
   2   8  14      424.58      906.22    114.42 o 
   3   8  14    23580.94    23805.31    348.34 o 
   4   8  14    18986.24    18369.69    309.46 o 
   5   8  14       13.01      178.51    111.48 o 
   6   8  14     8284.98     8595.43    235.76 o 
   7   8  14     9827.09    10467.42    236.47 o 
   8   8  14     1363.44     1055.99    138.72 o 
   9   8  14     9165.71     8781.38    259.21 o 
  10   8  14    12538.05    12171.68    317.39 o 
  11   8  14     2330.15     2415.19    219.07 o 
  12   8  14     3771.58     3654.93    264.43 o 
  13   8  14     9696.49     9783.01    316.18 o 
  14   8  14     3890.12     3779.21    273.79 o 
  15   8  14      331.69      -99.53    219.51 o 
   1   9  14     9910.19    10078.48    232.29 o 
   2   9  14    17886.48    18302.35    304.66 o 
   3   9  14      586.39      980.57    151.59 o 
   4   9  14     8282.55     8538.70    225.59 o 
   5   9  14    20640.79    20747.71    368.14 o 
   6   9  14     1013.34     1361.96    144.42 o 
   7   9  14     2666.38     3578.81    222.27 o 
   8   9  14    14715.40    14305.33    315.60 o 
   9   9  14    10003.38     9979.06    384.23 o 
  10   9  14     1594.79     1376.37    196.05 o 
  11   9  14     9762.19    10099.12    340.34 o 
  12   9  14     5812.58     5635.63    262.18 o 
  13   9  14      259.26      539.48    184.89 o 
  14   9  14     4681.20     5015.94    287.23 o 
  15   9  14     6273.27     5998.16    335.14 o 
   0  10  14    11726.12    10998.01    352.87 o 
   1  10  14     5462.18     5299.56    194.00 o 
   2  10  14     1226.15     1315.23    134.24 o 
   3  10  14    20654.50    19713.56    328.05 o 
   4  10  14    11069.39    10126.79    267.19 o 
   5  10  14       17.38      147.29    130.63 o 
   6  10  14     8489.49     8097.63    280.38 o 
   7  10  14    13932.41    13423.25    295.59 o 
   8  10  14     2298.91     2449.48    193.20 o 
   9  10  14     4178.03     4240.37    245.80 o 
  10  10  14    10636.99    10426.27    354.72 o 
  11  10  14     1783.25     2014.07    219.93 o 
  12  10  14     1095.82     1596.55    218.09 o 
  13  10  14     5861.53     6137.29    312.95 o 
  14  10  14     4583.24     4421.12    305.60 o 
   1  11  14    11649.41    10684.10    265.32 o 
   2  11  14    15995.04    14601.36    342.85 o 
   3  11  14     3056.19     3011.17    171.32 o 
   4  11  14     4532.92     4513.04    220.51 o 
   5  11  14    10143.87     9582.83    280.10 o 
   6  11  14     3368.57     3266.32    192.32 o 
   7  11  14     1489.90     1655.39    176.72 o 
   8  11  14    12276.13    12232.00    327.39 o 
   9  11  14     6851.50     6189.09    273.40 o 
  10  11  14       35.55      296.25    187.48 o 
  11  11  14     4803.79     4603.81    306.46 o 
  12  11  14     6907.87     6770.07    320.94 o 
   0  12  14     4739.40     4779.60    289.01 o 
   1  12  14     2433.04     2574.56    171.81 o 
   2  12  14     2287.72     2221.29    178.58 o 
   3  12  14    10300.01     9969.23    271.16 o 
   4  12  14     6144.15     5972.77    235.89 o 
   5  12  14      144.24      125.87    145.36 o 
   6  12  14     8106.08     7841.06    265.17 o 
   7  12  14     9375.75     8767.32    291.94 o 
   8  12  14     1142.56     1028.60    183.75 o 
   9  12  14     3297.54     3313.51    232.60 o 
  10  12  14     6595.56     6742.00    320.85 o 
  11  12  14     1546.39     1469.24    251.28 o 
   1  13  14     5671.04     5795.27    238.68 o 
   2  13  14     5687.62     5346.70    230.02 o 
   3  13  14      778.25     1015.99    164.66 o 
   4  13  14     3232.37     3379.72    211.52 o 
   5  13  14     4644.44     4769.93    227.97 o 
   6  13  14     1404.01     1486.89    180.73 o 
   7  13  14     1319.31     1169.48    197.77 o 
   8  13  14     4595.22     5153.29    275.57 o 
   9  13  14     1769.20     1455.34    223.99 o 
   0  14  14     1341.56     1353.52    269.50 o 
   1  14  14     1068.39     1028.88    163.03 o 
   2  14  14      328.37      179.39    149.81 o 
   3  14  14     2401.03     2247.49    201.91 o 
   4  14  14      859.32      689.59    175.64 o 
   5  14  14      120.75      101.59    167.50 o 
   6  14  14     1949.64     2054.18    218.97 o 
   1  15  14     2549.04     2604.51    227.72 o 
   1   1  15      411.08      489.17     62.37 o 
   2   1  15       10.80      -46.43     56.10 o 
   3   1  15      482.12      668.32     64.72 o 
   4   1  15       55.27      346.67     65.52 o 
   5   1  15      245.20      180.31     73.26 o 
   6   1  15      563.34      576.95     83.37 o 
   7   1  15      239.71       51.37     76.06 o 
   8   1  15       98.71      -43.24     75.34 o 
   9   1  15     1177.60     1318.54    115.50 o 
  10   1  15       63.52      214.77    103.03 o 
  11   1  15      744.84      802.30    118.74 o 
  12   1  15       10.96       16.22    111.18 o 
  13   1  15       87.27       88.83    118.30 o 
  14   1  15       30.75      -32.99    123.37 o 
  15   1  15       21.11      278.47    151.25 o 
  16   1  15      106.83      337.22    162.53 o 
  17   1  15        3.63     -162.20    162.20 o 
  18   1  15        1.42     -165.95    165.95 o 
   0   2  15     1245.45     1384.45    105.53 o 
   1   2  15        3.62      420.78     63.12 o 
   2   2  15     1548.10     1731.58     79.92 o 
   3   2  15      718.60      814.60     69.22 o 
   4   2  15     2059.11     2414.21     95.22 o 
   5   2  15       62.14      264.40     74.57 o 
   6   2  15      656.72      719.85     84.21 o 
   7   2  15      533.57      516.55     83.05 o 
   8   2  15      189.03      112.89     80.08 o 
   9   2  15     2452.42     2392.29    129.61 o 
  10   2  15      567.69      917.36    136.48 o 
  11   2  15       70.14      123.13    109.14 o 
  12   2  15      930.00      970.91    125.32 o 
  13   2  15     1483.62     1462.31    142.02 o 
  14   2  15      201.10      151.85    128.04 o 
  15   2  15      171.05      306.87    155.33 o 
  16   2  15      505.29      857.89    178.12 o 
  17   2  15      155.82      206.55    177.70 o 
  18   2  15        2.19       -5.40    181.66 o 
   1   3  15     1742.74     1781.20     81.60 o 
   2   3  15      254.06      317.20     62.43 o 
   3   3  15      124.41      231.62     65.82 o 
   4   3  15       46.27      300.60    105.80 o 
   5   3  15     6978.82     7196.50    144.05 o 
   6   3  15      143.57      448.39     79.35 o 
   7   3  15      688.89      738.53     87.51 o 
   8   3  15     2586.70     2846.21    117.35 o 
   9   3  15     3366.77     3114.21    143.66 o 
  10   3  15       69.73      209.23    105.09 o 
  11   3  15      635.95      771.64    119.15 o 
  12   3  15      973.17      878.49    127.66 o 
  13   3  15       21.85      144.42    128.46 o 
  14   3  15       32.19      210.27    136.00 o 
  15   3  15     1101.02     1396.72    183.11 o 
  16   3  15      119.80      -67.50    166.03 o 
  17   3  15      107.62       80.08    172.58 o 
  18   3  15       21.47      -25.72    202.63 o 
   0   4  15     3609.83     3553.41    145.87 o 
   1   4  15       60.33      420.18     66.02 o 
   2   4  15       57.49       75.71     62.65 o 
   3   4  15     1081.35     1038.89     77.13 o 
   4   4  15     8540.25     8361.55    148.85 o 
   5   4  15     1449.49     1698.00     89.09 o 
   6   4  15     1209.51     1465.20     93.71 o 
   7   4  15     1644.97     1686.76    101.42 o 
   8   4  15     3151.01     3358.85    131.92 o 
   9   4  15      234.64      366.78    107.61 o 
  10   4  15     3930.39     3931.99    250.93 o 
  11   4  15      100.74      219.60    116.83 o 
  12   4  15       44.40      -71.28    119.08 o 
  13   4  15     1724.52     1737.77    168.40 o 
  14   4  15      690.37      597.27    156.51 o 
  15   4  15      139.56       86.81    174.53 o 
  16   4  15     1050.89     1205.36    208.71 o 
  17   4  15      458.51      314.39    196.26 o 
   1   5  15     5982.42     5886.60    144.13 o 
   2   5  15     2035.55     1799.65    104.73 o 
   3   5  15       41.99       57.61     73.17 o 
   4   5  15      292.38      328.80     83.74 o 
   5   5  15    15313.75    15210.71    235.30 o 
   6   5  15      521.89      511.59     92.54 o 
   7   5  15     3578.49     3719.57    146.81 o 
   8   5  15     3255.52     3340.10    143.87 o 
   9   5  15     5993.50     6580.21    242.08 o 
  10   5  15       41.22       59.86    123.85 o 
  11   5  15     5841.17     5418.96    217.81 o 
  12   5  15     2960.22     3005.99    187.35 o 
  13   5  15       12.40      -84.89    142.42 o 
  14   5  15      233.63      288.95    154.03 o 
  15   5  15     4396.74     4320.54    263.12 o 
  16   5  15      381.49      470.11    200.03 o 
  17   5  15      986.97     1026.04    222.02 o 
   0   6  15    11628.63    10622.45    292.55 o 
   1   6  15      824.25      932.16    121.45 o 
   2   6  15     2085.10     2216.36    115.60 o 
   3   6  15     5796.45     5129.45    153.98 o 
   4   6  15    16431.76    15540.21    257.22 o 
   5   6  15      353.29      413.27    102.78 o 
   6   6  15     7738.07     8271.74    202.93 o 
   7   6  15     9711.65     8470.02    219.29 o 
   8   6  15     2056.81     2020.00    139.98 o 
   9   6  15      996.12     1271.77    129.70 o 
  10   6  15    11511.38    11726.91    279.90 o 
  11   6  15     2728.45     2514.16    186.09 o 
  12   6  15     3419.96     3583.55    199.86 o 
  13   6  15     3005.21     3091.46    200.76 o 
  14   6  15     5275.23     5295.07    253.90 o 
  15   6  15      180.72      -24.62    190.82 o 
  16   6  15     6370.27     5967.75    304.32 o 
   1   7  15    31666.57    31001.04    429.21 o 
   2   7  15     5618.01     5152.27    181.70 o 
   3   7  15     5213.27     5257.03    190.68 o 
   4   7  15     1572.44     1874.35    134.03 o 
   5   7  15    32820.75    32999.15    432.82 o 
   6   7  15      886.42     1228.50    119.41 o 
   7   7  15     4029.42     4417.90    177.84 o 
   8   7  15     2370.54     2329.75    164.87 o 
   9   7  15    23292.78    22659.43    389.34 o 
  10   7  15      125.43      368.44    153.65 o 
  11   7  15     7255.81     7393.02    279.87 o 
  12   7  15      279.39      301.89    163.49 o 
  13   7  15     3101.50     2600.43    225.80 o 
  14   7  15      949.25      719.97    198.91 o 
  15   7  15     6587.08     6786.28    349.01 o 
  16   7  15       11.88     -221.39    221.39 o 
   0   8  15    39708.45    37934.73    683.98 o 
   1   8  15     3517.74     3540.67    157.50 o 
   2   8  15     3037.53     2788.24    145.10 o 
   3   8  15     7805.63     7428.57    214.59 o 
   4   8  15    25348.17    23215.77    368.47 o 
   5   8  15       22.49      379.63    122.14 o 
   6   8  15    15210.62    15581.63    298.26 o 
   7   8  15     5465.74     4961.99    198.32 o 
   8   8  15     1856.43     1759.44    161.86 o 
   9   8  15     1137.65     1147.17    155.37 o 
  10   8  15    17475.51    17786.96    376.27 o 
  11   8  15      505.06      674.43    170.95 o 
  12   8  15     3454.85     3610.02    225.58 o 
  13   8  15     1223.30     1242.34    191.91 o 
  14   8  15     8041.68     7918.25    394.35 o 
  15   8  15       92.75      181.05    234.06 o 
   1   9  15    15226.14    15273.76    279.64 o 
   2   9  15     4574.34     4711.20    182.51 o 
   3   9  15      237.37      276.09    114.40 o 
   4   9  15     3643.54     3565.31    185.52 o 
   5   9  15    20730.19    21521.79    380.45 o 
   6   9  15     1177.45     1505.60    151.52 o 
   7   9  15     6380.75     6098.87    222.93 o 
   8   9  15     4355.27     3777.58    214.75 o 
   9   9  15     7070.53     6750.10    269.05 o 
  10   9  15       18.44      234.55    177.17 o 
  11   9  15    12988.94    13380.28    378.64 o 
  12   9  15     1885.83     1852.58    220.30 o 
  13   9  15      411.17      443.22    183.58 o 
  14   9  15      723.69      577.06    207.73 o 
   0  10  15    25694.46    26772.50    620.26 o 
   1  10  15     1938.68     2344.79    155.83 o 
   2  10  15      379.93      435.39    124.37 o 
   3  10  15     3987.70     3958.50    180.96 o 
   4  10  15    10700.80    11387.86    331.56 o 
   5  10  15        1.09      326.70    141.98 o 
   6  10  15     8097.62     8062.01    283.44 o 
   7  10  15     3407.67     2828.42    183.29 o 
   8  10  15     1038.32      918.17    248.72 o 
   9  10  15      976.41     1074.71    179.14 o 
  10  10  15    12872.47    12025.41    375.32 o 
  11  10  15      249.69      442.65    194.81 o 
  12  10  15     2062.98     2236.93    235.66 o 
  13  10  15     2566.16     2560.00    248.87 o 
   1  11  15    27271.58    26091.89    400.28 o 
   2  11  15     5474.52     5350.91    216.85 o 
   3  11  15     2290.20     2616.82    177.13 o 
   4  11  15     1777.48     1870.58    168.76 o 
   5  11  15    33271.54    31884.62    563.25 o 
   6  11  15     1680.16     1720.71    179.85 o 
   7  11  15     3826.08     4203.09    210.77 o 
   8  11  15     2090.89     2258.03    207.56 o 
   9  11  15    12396.22    12237.83    432.93 o 
  10  11  15      131.15      413.77    201.63 o 
  11  11  15    11955.00    11946.64    397.76 o 
  12  11  15     1548.43     1474.87    230.02 o 
   0  12  15    33801.28    35494.69    777.71 o 
   1  12  15     2117.61     2117.08    168.56 o 
   2  12  15     2524.26     2384.78    179.34 o 
   3  12  15     4249.39     3936.13    217.65 o 
   4  12  15    18156.95    18366.89    459.06 o 
   5  12  15        1.17      259.32    148.22 o 
   6  12  15    16420.87    15591.97    354.37 o 
   7  12  15     3265.19     2954.79    202.39 o 
   8  12  15     1893.25     1507.61    205.39 o 
   9  12  15      776.78      691.63    193.93 o 
  10  12  15    16866.71    16427.04    521.25 o 
   1  13  15    19993.35    19586.29    392.28 o 
   2  13  15     2797.45     2468.98    189.36 o 
   3  13  15     1883.96     1964.28    183.06 o 
   4  13  15     1633.83     1580.34    181.87 o 
   5  13  15    24348.96    23669.02    445.39 o 
   6  13  15     1023.00     1061.83    175.63 o 
   7  13  15     3790.08     4151.10    252.56 o 
   8  13  15     2246.83     1957.92    235.30 o 
   0  14  15    29805.01    28288.09    637.19 o 
   1  14  15     1795.91     1752.73    195.39 o 
   2  14  15     2243.50     2410.95    197.33 o 
   3  14  15     2578.76     1981.76    201.40 o 
   4  14  15    16777.04    15843.28    392.70 o 
   5  14  15        4.15      436.92    188.74 o 
   6  14  15    15164.53    14236.78    660.57 o 
   0   0  16   269623.41   261282.83   4366.89 o 
   1   0  16        1.81      116.20    112.45 o 
   2   0  16    14906.21    14818.94    270.41 o 
   3   0  16       75.13       14.10     85.96 o 
   4   0  16   143919.86   144347.44   1882.19 o 
   5   0  16      944.97     1362.49    135.63 o 
   6   0  16    91826.88    91795.76   1249.05 o 
   7   0  16     1593.72     1729.08    146.91 o 
   8   0  16     7837.57     7816.99    240.85 o 
   9   0  16      194.05      454.18    185.54 o 
  10   0  16    91933.64    91792.29   1385.81 o 
  11   0  16      504.51      624.33    171.53 o 
  12   0  16    14390.81    14125.52    379.18 o 
  13   0  16     1312.57     1412.40    202.42 o 
  14   0  16    27711.88    29227.16    601.83 o 
  15   0  16       39.47       65.98    220.06 o 
  16   0  16    23121.73    23288.30    676.05 o 
  17   0  16      163.41      148.97    241.22 o 
  18   0  16      103.18      170.58    253.85 o 
   1   1  16   117285.09   117930.44   1023.76 o 
   2   1  16      430.02      278.69     65.17 o 
   3   1  16    21455.20    20844.88    251.80 o 
   4   1  16        0.94      178.12     77.04 o 
   5   1  16   156110.12   156299.64   1436.21 o 
   6   1  16      427.11      514.08     84.71 o 
   7   1  16    13079.03    13361.33    209.32 o 
   8   1  16      248.86      349.79     87.03 o 
   9   1  16    72790.71    72007.87    787.82 o 
  10   1  16     1607.95     1598.68    131.24 o 
  11   1  16    62213.54    60614.23    694.62 o 
  12   1  16       10.94      -66.36    115.75 o 
  13   1  16     3679.19     3949.42    179.45 o 
  14   1  16     1230.75      910.33    143.52 o 
  15   1  16    41332.91    40632.41    628.22 o 
  16   1  16        8.98     -123.44    157.97 o 
  17   1  16     5640.66     6447.06    270.74 o 
  18   1  16        5.08      -19.06    184.65 o 
   0   2  16   162641.47   160226.27   1932.33 o 
   1   2  16       49.74      178.31     65.84 o 
   2   2  16     7011.29     7419.07    134.92 o 
   3   2  16      138.77      110.05     67.72 o 
   4   2  16    84820.26    84330.31    785.60 o 
   5   2  16      641.82      807.64     87.57 o 
   6   2  16    71690.41    70597.69    726.69 o 
   7   2  16     1365.74     1389.66     97.77 o 
   8   2  16     5356.33     5604.14    162.22 o 
   9   2  16      183.52      212.19    104.60 o 
  10   2  16    84750.92    85005.62    967.08 o 
  11   2  16       46.68     -108.69    108.69 o 
  12   2  16    11534.31    11341.42    247.34 o 
  13   2  16      461.96      256.42    127.00 o 
  14   2  16    28201.41    28380.11    435.90 o 
  15   2  16        7.35       26.84    160.41 o 
  16   2  16    26170.50    25901.07    514.01 o 
  17   2  16       82.27      -74.47    174.84 o 
  18   2  16     1402.55     1384.48    254.08 o 
   1   3  16   109860.03   108665.03    953.36 o 
   2   3  16      210.07      261.88     67.13 o 
   3   3  16    12645.09    12806.62    187.11 o 
   4   3  16       11.59      179.26     71.47 o 
   5   3  16   158984.08   157529.53   1448.70 o 
   6   3  16       91.78      153.59     78.80 o 
   7   3  16    11778.56    10990.52    196.99 o 
   8   3  16       20.32       48.81     89.12 o 
   9   3  16    62691.91    61779.88    695.54 o 
  10   3  16       19.83       60.45    105.43 o 
  11   3  16    49836.82    49081.46    678.86 o 
  12   3  16      114.00       74.17    122.63 o 
  13   3  16     3363.86     3645.28    184.37 o 
  14   3  16       62.81      195.23    139.18 o 
  15   3  16    27955.97    27930.79    498.95 o 
  16   3  16      186.19      343.12    191.11 o 
  17   3  16     4464.12     5128.26    387.57 o 
   0   4  16   143669.34   142347.98   1734.11 o 
   1   4  16       18.84      163.35     67.75 o 
   2   4  16    13055.54    13116.08    191.76 o 
   3   4  16      698.96      650.57     77.73 o 
   4   4  16    80757.42    80680.90    789.88 o 
   5   4  16       12.21      264.09     85.46 o 
   6   4  16    59086.23    57809.48    649.62 o 
   7   4  16     1408.87     1346.83    112.55 o 
   8   4  16     5591.02     6046.86    200.14 o 
   9   4  16      100.17      298.17    121.36 o 
  10   4  16    51081.14    50997.02    707.95 o 
  11   4  16      607.36      467.71    182.30 o 
  12   4  16     8341.07     8702.11    268.19 o 
  13   4  16      110.64     -138.22    138.22 o 
  14   4  16    16255.35    16120.84    347.17 o 
  15   4  16       14.80       84.93    183.10 o 
  16   4  16    20791.97    21892.42    512.96 o 
  17   4  16        9.77     -192.59    192.59 o 
   1   5  16    29656.12    28877.38    342.10 o 
   2   5  16       41.92      154.16     83.37 o 
   3   5  16      200.73       83.55     90.73 o 
   4   5  16       83.71      215.77     93.73 o 
   5   5  16    54083.68    52364.53    575.10 o 
   6   5  16     1246.48     1105.91    108.72 o 
   7   5  16    24515.48    24327.09    344.83 o 
   8   5  16      217.21      394.45    111.49 o 
   9   5  16    30073.50    29645.09    450.43 o 
  10   5  16      668.15      699.90    145.55 o 
  11   5  16    40311.90    39799.57    570.84 o 
  12   5  16      184.31      222.35    144.40 o 
  13   5  16      672.37      971.77    164.74 o 
  14   5  16      149.03      141.20    157.34 o 
  15   5  16    30425.89    30958.54    607.81 o 
  16   5  16       31.93     -106.02    193.59 o 
  17   5  16     5010.28     5086.33    295.46 o 
   0   6  16    80447.45    79012.46   1208.75 o 
   1   6  16      368.74      430.94     98.60 o 
   2   6  16     9574.83     9509.62    206.50 o 
   3   6  16      680.13      487.78    102.92 o 
   4   6  16    58363.70    58060.81    662.19 o 
   5   6  16        0.50      232.16    101.86 o 
   6   6  16    34265.20    32753.11    450.65 o 
   7   6  16       37.85       22.45    107.87 o 
   8   6  16     6772.98     6399.71    251.95 o 
   9   6  16      130.12      183.11    139.79 o 
  10   6  16    35251.77    34678.32    552.67 o 
  11   6  16        0.78      209.67    159.80 o 
  12   6  16     2310.86     2713.17    217.06 o 
  13   6  16        0.69      -28.71    172.61 o 
  14   6  16    13517.86    14144.43    371.26 o 
  15   6  16        5.51     -174.42    174.42 o 
  16   6  16    10826.51    10919.29    408.78 o 
   1   7  16    45008.24    44724.03    542.70 o 
   2   7  16       21.21       65.29    100.37 o 
   3   7  16     5352.07     5432.46    214.66 o 
   4   7  16      143.23      441.58    116.72 o 
   5   7  16    68481.12    67691.09    801.84 o 
   6   7  16       17.33       68.57    108.45 o 
   7   7  16     2158.70     2497.07    154.05 o 
   8   7  16       31.14       62.73    129.84 o 
   9   7  16    34375.50    33330.62    537.09 o 
  10   7  16      200.74      343.12    155.88 o 
  11   7  16    14183.00    13010.83    332.50 o 
  12   7  16       72.15      127.31    165.80 o 
  13   7  16     3205.16     3257.10    229.66 o 
  14   7  16      346.27      358.59    207.79 o 
  15   7  16    17465.31    18255.35    506.73 o 
   0   8  16    38544.76    40254.32    721.37 o 
   1   8  16      622.79      880.31    128.78 o 
   2   8  16     7739.14     7700.70    236.35 o 
   3   8  16        3.09      154.12    118.14 o 
   4   8  16    16161.29    16962.32    311.67 o 
   5   8  16       77.15      218.99    123.60 o 
   6   8  16    35885.38    33508.02    503.32 o 
   7   8  16      793.72      607.79    141.42 o 
   8   8  16       74.51      186.39    143.94 o 
   9   8  16       79.64       74.07    137.21 o 
  10   8  16    34820.20    33512.80    555.11 o 
  11   8  16        2.02      142.93    161.02 o 
  12   8  16     6266.31     6171.05    271.90 o 
  13   8  16        2.81      179.76    175.46 o 
  14   8  16    10530.47     9949.94    375.13 o 
  15   8  16        0.40       69.45    207.17 o 
   1   9  16    36946.50    34950.53    469.08 o 
   2   9  16      340.57      411.86    120.38 o 
   3   9  16     2646.91     2929.76    198.05 o 
   4   9  16      308.59      243.72    128.01 o 
   5   9  16    42106.70    40160.86    553.34 o 
   6   9  16      317.00      490.78    138.72 o 
   7   9  16     6794.27     6780.19    248.96 o 
   8   9  16       46.49      -45.45    149.89 o 
   9   9  16    11587.88    11458.75    354.50 o 
  10   9  16      232.27      214.92    194.00 o 
  11   9  16    18539.43    17016.96    419.89 o 
  12   9  16       69.62      192.99    188.10 o 
  13   9  16      102.80      195.00    197.08 o 
  14   9  16       92.84      275.63    224.61 o 
   0  10  16    40036.96    35902.03    691.76 o 
   1  10  16       25.52      265.59    125.89 o 
   2  10  16     5099.35     5895.46    242.39 o 
   3  10  16        2.47       70.58    138.76 o 
   4  10  16    25810.77    25079.88    649.67 o 
   5  10  16       23.95     -131.37    131.37 o 
   6  10  16    19858.61    19413.14    362.20 o 
   7  10  16        7.32      190.70    161.68 o 
   8  10  16     2993.64     2521.62    208.88 o 
   9  10  16       26.27      123.96    169.44 o 
  10  10  16    16283.76    15784.21    459.65 o 
  11  10  16      361.42      368.77    200.49 o 
  12  10  16     1406.86     1658.83    229.09 o 
  13  10  16       15.30      187.30    203.97 o 
   1  11  16    17321.97    17021.22    368.86 o 
   2  11  16       25.83      143.19    138.81 o 
   3  11  16     2766.75     2617.11    199.03 o 
   4  11  16       90.94       95.07    143.85 o 
   5  11  16    16990.54    16108.52    397.37 o 
   6  11  16       29.03      151.84    147.51 o 
   7  11  16     3348.74     3184.09    276.44 o 
   8  11  16      131.87        5.60    168.37 o 
   9  11  16     9106.27     9310.50    363.71 o 
  10  11  16       48.26        2.03    193.92 o 
  11  11  16     9359.83     7723.59    340.37 o 
   0  12  16    17863.88    17857.90    523.29 o 
   1  12  16        4.33       41.01    140.04 o 
   2  12  16     2358.56     2382.32    187.46 o 
   3  12  16        2.11       33.37    156.70 o 
   4  12  16    10033.00     9679.51    308.84 o 
   5  12  16      204.68      244.61    161.36 o 
   6  12  16    11241.76    10475.33    308.04 o 
   7  12  16        5.44      231.85    170.82 o 
   8  12  16      388.60      583.55    187.80 o 
   9  12  16       23.29       -3.05    179.70 o 
  10  12  16    10329.38    10581.85    439.51 o 
   1  13  16     7624.86     7597.88    269.55 o 
   2  13  16       77.86      262.52    165.81 o 
   3  13  16     1191.78     1046.51    172.10 o 
   4  13  16        8.68       28.43    156.93 o 
   5  13  16     8346.71     8128.46    285.31 o 
   6  13  16        7.51      294.75    172.39 o 
   7  13  16      526.31      433.08    185.72 o 
   8  13  16        3.68      -63.92    186.92 o 
   0  14  16     4839.84     4195.12    372.42 o 
   1  14  16        1.02       53.16    159.58 o 
   2  14  16      179.05       59.79    168.70 o 
   3  14  16       48.30       52.06    171.85 o 
   4  14  16     2315.97     1840.31    208.18 o 
   1   1  17       38.02      269.62     67.22 o 
   2   1  17      153.90      102.95     66.02 o 
   3   1  17      118.85       39.06     74.75 o 
   4   1  17        5.81      294.98     79.07 o 
   5   1  17      106.68      156.02     81.48 o 
   6   1  17      539.55      408.51     90.55 o 
   7   1  17       60.21       -8.69     82.69 o 
   8   1  17      346.18      259.17     96.51 o 
   9   1  17      153.54      119.90    106.00 o 
  10   1  17      716.71      934.85    123.63 o 
  11   1  17       88.38      173.96    115.88 o 
  12   1  17      304.14      403.52    127.32 o 
  13   1  17        0.57     -123.59    123.59 o 
  14   1  17       75.25     -128.29    128.29 o 
  15   1  17       28.38      314.76    162.18 o 
  16   1  17       29.37      148.50    165.04 o 
  17   1  17      158.24      273.42    185.54 o 
   0   2  17    16643.11    17338.75    309.10 o 
   1   2  17     3665.65     3865.29    113.23 o 
   2   2  17      139.92      142.30     67.59 o 
   3   2  17      727.57      761.59     80.03 o 
   4   2  17     2340.75     2672.72    118.18 o 
   5   2  17      603.94      799.34    112.66 o 
   6   2  17      962.14     1215.43    115.50 o 
   7   2  17      310.21      211.74     90.58 o 
   8   2  17      418.25      510.10     99.65 o 
   9   2  17     2381.40     2332.71    139.98 o 
  10   2  17      976.40     1162.22    130.36 o 
  11   2  17        3.07       14.05    116.08 o 
  12   2  17     1242.00     1182.15    139.33 o 
  13   2  17     1327.36     1161.50    146.34 o 
  14   2  17      937.79     1093.35    160.01 o 
  15   2  17       53.09      194.49    156.38 o 
  16   2  17      972.37     1246.22    197.50 o 
  17   2  17      631.26      294.66    185.87 o 
   1   3  17     2441.90     2512.53     98.62 o 
   2   3  17      184.24      160.48     67.97 o 
   3   3  17      547.58      530.44     78.95 o 
   4   3  17      984.02     1419.39    115.44 o 
   5   3  17     4216.06     4465.63    144.50 o 
   6   3  17      444.29      360.18     88.34 o 
   7   3  17     1796.21     1901.76    110.99 o 
   8   3  17     3130.17     3458.84    146.77 o 
   9   3  17     1534.51     1844.21    132.89 o 
  10   3  17       10.28     -112.97    112.97 o 
  11   3  17     2569.25     2516.90    160.26 o 
  12   3  17     1867.57     2141.30    172.81 o 
  13   3  17     1176.07     1192.07    152.41 o 
  14   3  17      100.54      151.93    162.92 o 
  15   3  17     2307.26     2798.79    216.15 o 
  16   3  17      343.74      330.27    194.85 o 
  17   3  17       11.45     -195.22    195.22 o 
   0   4  17    31848.76    33014.63    537.46 o 
   1   4  17     3703.43     4384.00    143.69 o 
   2   4  17       26.85       47.09     75.74 o 
   3   4  17     2131.46     2086.72    107.35 o 
   4   4  17    10648.96    11374.55    212.75 o 
   5   4  17      968.70     1202.80    110.46 o 
   6   4  17     1493.61     1611.95    119.46 o 
   7   4  17      492.78      330.47    105.63 o 
   8   4  17     4622.90     4637.55    177.23 o 
   9   4  17      476.17      543.94    138.28 o 
  10   4  17     1722.21     1978.49    178.40 o 
  11   4  17     1354.56     1316.34    157.31 o 
  12   4  17     1210.18      880.54    155.49 o 
  13   4  17       52.70      110.98    148.95 o 
  14   4  17     1373.48     2034.23    238.53 o 
  15   4  17       50.02     -165.91    169.24 o 
  16   4  17      176.57      289.00    195.05 o 
  17   4  17      176.24      196.59    204.96 o 
   1   5  17     2844.90     3025.52    128.72 o 
   2   5  17     1499.59     1503.62    113.48 o 
   3   5  17       95.62       49.49     91.43 o 
   4   5  17       29.46      118.08     95.84 o 
   5   5  17     1687.77     1723.88    130.44 o 
   6   5  17      732.79      676.51    115.15 o 
   7   5  17      758.88      740.51    108.52 o 
   8   5  17     2046.81     2356.76    157.37 o 
   9   5  17      246.82      142.48    132.83 o 
  10   5  17      774.90      798.45    152.69 o 
  11   5  17     2810.33     2826.11    184.11 o 
  12   5  17     2005.66     2125.86    181.24 o 
  13   5  17      126.39      209.64    154.38 o 
  14   5  17     2604.45     2671.65    204.70 o 
  15   5  17     1798.47     1648.32    210.05 o 
  16   5  17      137.93      130.08    201.08 o 
   0   6  17     1708.93     2338.84    187.82 o 
   1   6  17      122.95      335.36    102.71 o 
   2   6  17     2164.20     2313.57    140.82 o 
   3   6  17     2153.20     2273.97    141.24 o 
   4   6  17      305.09      207.02    104.71 o 
   5   6  17     1196.39     1197.70    132.63 o 
   6   6  17     8709.93     8061.40    259.24 o 
   7   6  17     1858.96     1858.08    143.45 o 
   8   6  17     2786.09     3223.11    180.34 o 
   9   6  17     4563.34     4390.30    218.34 o 
  10   6  17     5643.76     5175.50    239.31 o 
  11   6  17      591.06       95.63    159.54 o 
  12   6  17     7038.77     6509.36    310.34 o 
  13   6  17     2283.18     2663.30    228.71 o 
  14   6  17     1869.63     1805.95    212.00 o 
  15   6  17      358.20      241.77    203.51 o 
  16   6  17     6798.03     6737.13    361.16 o 
   1   7  17    24897.09    23934.62    353.39 o 
   2   7  17     9527.29     9958.93    244.37 o 
   3   7  17     4956.30     5202.01    279.09 o 
   4   7  17     1961.36     2321.83    151.43 o 
   5   7  17    26551.23    24121.58    449.00 o 
   6   7  17     6394.55     6645.67    286.47 o 
   7   7  17      603.95      758.69    136.58 o 
   8   7  17     4309.30     4593.37    208.11 o 
   9   7  17    11426.52    10906.57    312.50 o 
  10   7  17       50.85     -115.37    153.29 o 
  11   7  17     3715.73     3539.12    223.18 o 
  12   7  17     2297.60     2812.59    218.92 o 
  13   7  17      914.88      933.19    193.02 o 
  14   7  17     1560.30     1754.33    245.85 o 
  15   7  17     3605.48     3923.90    294.23 o 
   0   8  17    56349.01    52305.00    981.27 o 
   1   8  17    10365.36    10420.18    316.83 o 
   2   8  17     3817.51     4245.63    187.69 o 
   3   8  17    16236.08    16012.74    330.07 o 
   4   8  17    29946.56    29850.92    581.39 o 
   5   8  17        5.50      202.59    127.32 o 
   6   8  17    21737.73    19578.68    366.90 o 
   7   8  17     8824.75     8580.19    268.95 o 
   8   8  17     1617.23     2214.51    209.76 o 
   9   8  17     2768.85     2589.29    258.40 o 
  10   8  17    22381.17    20507.94    452.14 o 
  11   8  17     1925.04     2102.78    204.54 o 
  12   8  17     2131.03     2057.16    231.73 o 
  13   8  17     2114.00     1823.78    217.86 o 
  14   8  17     6399.61     6427.28    378.56 o 
   1   9  17    10223.78     9928.57    288.04 o 
   2   9  17     3230.49     3896.10    199.14 o 
   3   9  17       72.73      612.79    138.83 o 
   4   9  17     6144.93     6351.08    227.99 o 
   5   9  17    23875.16    23771.21    396.02 o 
   6   9  17     4877.30     4695.10    218.26 o 
   7   9  17     6549.63     6754.90    269.24 o 
   8   9  17     8226.08     8472.90    301.29 o 
   9   9  17     9607.52     9737.27    344.90 o 
  10   9  17       98.33      207.65    185.57 o 
  11   9  17    15290.56    13756.94    398.33 o 
  12   9  17     5068.19     5170.19    288.97 o 
  13   9  17      140.26      -59.66    198.29 o 
   0  10  17    32206.45    30871.76    782.76 o 
   1  10  17     5440.01     5172.21    203.89 o 
   2  10  17     1791.53     2228.74    196.22 o 
   3  10  17     6191.17     6247.48    244.84 o 
   4  10  17    18676.47    18065.82    371.85 o 
   5  10  17      222.16      461.81    147.98 o 
   6  10  17    13035.03    12267.01    305.34 o 
   7  10  17     4036.41     3935.56    231.99 o 
   8  10  17     1043.57     1401.14    194.19 o 
   9  10  17      435.48      403.17    191.50 o 
  10  10  17    14949.86    15225.85    414.17 o 
  11  10  17      674.98      343.65    197.91 o 
  12  10  17     3105.00     2805.90    254.70 o 
   1  11  17    12970.96    11233.13    303.97 o 
   2  11  17     5302.07     5111.41    223.70 o 
   3  11  17     1394.60     1524.78    256.09 o 
   4  11  17     2669.80     2733.90    199.97 o 
   5  11  17    20334.95    19404.81    372.84 o 
   6  11  17     2725.67     2288.87    200.18 o 
   7  11  17     2701.61     2763.87    220.08 o 
   8  11  17     5117.74     4795.31    281.17 o 
   9  11  17    11290.73    11051.66    395.32 o 
  10  11  17      166.71      140.22    198.85 o 
  11  11  17     8318.61     8009.33    348.98 o 
   0  12  17    16583.01    14619.46    438.76 o 
   1  12  17     1773.86     1584.00    176.85 o 
   2  12  17     2586.51     2626.36    194.25 o 
   3  12  17     6306.21     5453.80    237.33 o 
   4  12  17    13892.09    13587.63    451.69 o 
   5  12  17      182.11      317.12    159.08 o 
   6  12  17    11929.35    11691.72    324.67 o 
   7  12  17     3773.06     2890.16    233.70 o 
   8  12  17     1311.63     1300.62    205.19 o 
   9  12  17     1071.67      955.00    225.66 o 
   1  13  17     9971.58     9235.13    297.31 o 
   2  13  17     4579.55     3956.43    234.58 o 
   3  13  17     1532.40     1623.05    183.73 o 
   4  13  17     1114.61      872.75    176.64 o 
   5  13  17    13968.90    14221.45    517.27 o 
   6  13  17     1100.60     1168.60    186.95 o 
   7  13  17     2113.81     2837.55    412.92 o 
   0  14  17    23777.26    24005.73    739.32 o 
   1  14  17     1796.30     1950.86    249.97 o 
   2  14  17     2130.77     2424.83    213.82 o 
   3  14  17     5104.00     4558.73   1099.24 o 
   0   0  18    46406.01    49142.07    991.31 o 
   1   0  18    30322.32    29331.77    449.26 o 
   2   0  18    11790.21    10788.51    315.54 o 
   3   0  18    64477.25    65401.83    932.44 o 
   4   0  18    44293.76    43029.16    663.87 o 
   5   0  18       76.67      157.49    120.58 o 
   6   0  18    28124.31    27096.18    512.95 o 
   7   0  18    32437.10    31056.93    527.37 o 
   8   0  18     1804.48     1885.91    216.68 o 
   9   0  18    12961.79    12170.17    344.17 o 
  10   0  18    26882.93    26202.12    536.24 o 
  11   0  18     7765.83     8087.30    459.09 o 
  12   0  18     8027.68     9120.79    391.35 o 
  13   0  18    19882.12    19921.23    481.38 o 
  14   0  18     9863.41     9448.32    376.74 o 
  15   0  18       94.72      250.71    210.00 o 
  16   0  18    15411.94    15837.01    582.91 o 
  17   0  18     8139.15     7851.39    422.76 o 
   1   1  18    36229.04    36958.63    380.10 o 
   2   1  18    42935.80    41394.06    432.62 o 
   3   1  18      634.85     1057.67     93.64 o 
   4   1  18    33003.39    33349.27    384.99 o 
   5   1  18    56348.23    55039.32    596.08 o 
   6   1  18     5700.57     6079.68    164.86 o 
   7   1  18    12512.65    12855.85    217.14 o 
   8   1  18    41593.46    39719.33    493.43 o 
   9   1  18    27413.25    26469.67    377.52 o 
  10   1  18      456.62      417.25    120.79 o 
  11   1  18    16832.52    17804.46    307.38 o 
  12   1  18    21643.49    21015.04    355.97 o 
  13   1  18      495.18      268.84    136.86 o 
  14   1  18     9377.31     9186.20    290.35 o 
  15   1  18    14860.55    14979.19    353.84 o 
  16   1  18     4947.09     5065.94    302.96 o 
  17   1  18     2834.60     2550.18    290.24 o 
   0   2  18    46918.08    46476.78    646.41 o 
   1   2  18    17553.37    17272.54    222.14 o 
   2   2  18     9336.96     9063.39    168.44 o 
   3   2  18    49009.00    46215.33    493.69 o 
   4   2  18    30944.66    30411.98    359.87 o 
   5   2  18       29.89      -25.13     82.65 o 
   6   2  18    31468.62    31371.09    373.62 o 
   7   2  18    34251.77    32112.55    382.61 o 
   8   2  18     1417.83     1397.75    120.11 o 
   9   2  18    13705.62    13376.06    255.63 o 
  10   2  18    26779.90    25919.51    376.84 o 
  11   2  18     8799.21     9239.24    240.75 o 
  12   2  18     4694.28     4932.26    195.03 o 
  13   2  18    25178.85    24245.85    458.47 o 
  14   2  18     8180.35     7966.09    262.46 o 
  15   2  18        7.74      311.72    164.33 o 
  16   2  18    11339.37    10744.88    363.75 o 
  17   2  18    12535.49    12757.55    405.60 o 
   1   3  18    42357.71    42705.68    429.61 o 
   2   3  18    75369.87    72068.93    691.01 o 
   3   3  18     5256.27     5572.55    151.63 o 
   4   3  18    25074.43    24688.82    311.95 o 
   5   3  18    47136.87    45996.23    499.13 o 
   6   3  18    12278.61    12766.85    212.86 o 
   7   3  18     3707.64     4133.38    142.96 o 
   8   3  18    40136.56    35319.40    432.44 o 
   9   3  18    16910.05    17161.74    305.90 o 
  10   3  18       27.59     -124.33    124.33 o 
  11   3  18    13175.15    13051.36    297.99 o 
  12   3  18    16702.08    15948.50    402.81 o 
  13   3  18     1196.80     1209.11    170.18 o 
  14   3  18     4015.01     3940.02    251.95 o 
  15   3  18     9873.22     9991.58    434.50 o 
  16   3  18     1268.81     1408.92    223.99 o 
   0   4  18    29562.87    29736.36    687.32 o 
   1   4  18     5322.91     6187.45    163.81 o 
   2   4  18     2485.49     2934.83    146.67 o 
   3   4  18    18254.07    17232.03    248.69 o 
   4   4  18    17334.18    16569.10    283.73 o 
   5   4  18       23.14       99.03     97.09 o 
   6   4  18    16826.96    17088.68    279.74 o 
   7   4  18    10945.29    10373.66    220.31 o 
   8   4  18     2178.58     2230.53    146.53 o 
   9   4  18     7677.51     7944.30    246.08 o 
  10   4  18    17123.88    17043.94    349.31 o 
  11   4  18      439.58      351.98    146.07 o 
  12   4  18     1931.53     2127.40    180.48 o 
  13   4  18    14415.34    13822.80    336.21 o 
  14   4  18     5869.60     5872.18    252.51 o 
  15   4  18     1940.58     1655.09    205.12 o 
  16   4  18     5926.91     5519.50    301.09 o 
   1   5  18     7479.46     8639.38    193.34 o 
   2   5  18     8071.21     8288.04    208.24 o 
   3   5  18      487.07      505.92    104.36 o 
   4   5  18     9804.44    10265.41    250.74 o 
   5   5  18     7469.21     8399.36    224.48 o 
   6   5  18     1023.24     1157.08    136.69 o 
   7   5  18     6333.35     6322.98    208.76 o 
   8   5  18    21589.62    20347.42    362.84 o 
   9   5  18     2854.42     3146.32    197.21 o 
  10   5  18     1564.42     1686.41    180.71 o 
  11   5  18    14837.82    14182.46    329.61 o 
  12   5  18    10810.54    11130.86    318.43 o 
  13   5  18      114.35      129.29    159.01 o 
  14   5  18     6897.00     7478.00    294.51 o 
  15   5  18     9884.50     9756.90    337.95 o 
  16   5  18     1321.80     1312.18    231.24 o 
   0   6  18    44655.37    45800.60    809.85 o 
   1   6  18    17238.71    17786.83    372.47 o 
   2   6  18     1169.71     1272.41    129.68 o 
   3   6  18    25052.84    25619.62    386.95 o 
   4   6  18    20416.64    20767.64    321.59 o 
   5   6  18     1469.73     1702.48    144.53 o 
   6   6  18    11723.00    11914.27    266.25 o 
   7   6  18    21424.72    21268.63    352.17 o 
   8   6  18     2295.94     2528.84    172.67 o 
   9   6  18     5795.90     6081.06    251.29 o 
  10   6  18    13136.02    13138.78    339.04 o 
  11   6  18     5195.36     5108.24    247.57 o 
  12   6  18     1135.85      971.90    185.02 o 
  13   6  18    11034.75    11436.38    373.58 o 
  14   6  18     5767.26     5526.56    295.77 o 
  15   6  18      178.56      397.57    215.68 o 
   1   7  18    30147.68    29630.26    433.46 o 
   2   7  18    37027.99    35033.66    486.79 o 
   3   7  18     5280.27     5355.96    199.51 o 
   4   7  18    11457.31    12034.59    352.76 o 
   5   7  18    38946.90    38470.30    560.22 o 
   6   7  18    24964.75    23597.25    404.78 o 
   7   7  18     1286.99     1679.81    160.45 o 
   8   7  18    20473.72    20932.88    381.49 o 
   9   7  18    17213.60    17086.57    368.15 o 
  10   7  18      976.28     1555.19    186.37 o 
  11   7  18     9967.72     9356.83    310.06 o 
  12   7  18    14451.88    13512.41    364.62 o 
  13   7  18     3047.19     2760.72    228.35 o 
  14   7  18     2269.26     2773.40    235.93 o 
  15   7  18     6838.86     6702.53    677.66 o 
   0   8  18    36277.04    35476.41    671.70 o 
   1   8  18    11562.89    11849.51    265.59 o 
   2   8  18      791.25     1066.52    142.70 o 
   3   8  18    22978.03    22123.57    371.40 o 
   4   8  18    12308.00    12218.26    278.29 o 
   5   8  18       14.53      331.85    141.88 o 
   6   8  18    15408.02    14649.99    345.82 o 
   7   8  18    24743.68    24112.76    422.15 o 
   8   8  18      340.60      142.05    156.39 o 
   9   8  18     9563.50     9754.07    344.78 o 
  10   8  18    18391.70    18268.70    432.42 o 
  11   8  18     7269.33     6708.19    308.88 o 
  12   8  18     3989.68     3970.84    270.07 o 
  13   8  18    12858.70    13423.38    441.96 o 
  14   8  18     6108.61     6191.60    300.81 o 
   1   9  18    13096.79    12838.73    419.23 o 
   2   9  18    20586.66    18381.92    360.34 o 
   3   9  18     1241.46     1285.72    155.29 o 
   4   9  18     9260.27     8875.67    265.93 o 
   5   9  18    21838.09    21152.96    374.80 o 
   6   9  18     5357.78     5364.55    304.34 o 
   7   9  18     2139.62     2457.17    192.73 o 
   8   9  18    17795.70    17854.11    692.41 o 
   9   9  18     7476.17     7305.44    313.29 o 
  10   9  18     1525.19     1888.99    217.95 o 
  11   9  18    12472.45    11266.34    482.43 o 
  12   9  18     9440.48     8551.78    415.40 o 
  13   9  18      266.96      427.61    210.21 o 
   0  10  18    15221.38    14776.18    423.00 o 
   1  10  18     6197.25     6206.23    334.92 o 
   2  10  18     1243.18     1626.05    168.42 o 
   3  10  18    18289.66    17674.88    345.84 o 
   4  10  18     6621.06     6487.25    242.65 o 
   5  10  18        2.13      463.12    152.33 o 
   6  10  18     9542.06     8950.11    292.36 o 
   7  10  18    15506.44    14319.22    365.53 o 
   8  10  18      286.63      321.53    175.12 o 
   9  10  18     3694.13     3860.05    263.96 o 
  10  10  18     7712.89     7355.86    330.35 o 
  11  10  18     2292.91     2338.15    247.30 o 
  12  10  18     1702.98     1703.54    240.97 o 
   1  11  18     5270.36     5134.23    226.96 o 
   2  11  18     8372.04     7981.57    287.68 o 
   3  11  18      418.10      558.15    157.27 o 
   4  11  18     3427.22     3342.03    201.66 o 
   5  11  18     7358.13     6976.45    258.99 o 
   6  11  18     2688.93     2991.48    248.85 o 
   7  11  18     1465.60     1280.00    198.16 o 
   8  11  18     7953.45     7944.27    315.02 o 
   9  11  18     2338.00     2217.03    240.74 o 
  10  11  18      238.71      442.73    209.16 o 
   0  12  18     4140.52     3602.56    316.82 o 
   1  12  18     1864.41     2003.63    186.03 o 
   2  12  18      857.43      797.31    167.47 o 
   3  12  18     4874.59     5111.37    248.81 o 
   4  12  18     2472.00     2461.27    197.89 o 
   5  12  18      668.32      684.86    182.68 o 
   6  12  18     4064.41     3957.45    236.42 o 
   7  12  18     3130.30     3356.67    246.53 o 
   8  12  18       77.58       55.07    183.04 o 
   1  13  18     1442.47     1565.77    189.81 o 
   2  13  18     2366.03     1648.21    204.09 o 
   3  13  18      268.14      154.86    184.24 o 
   4  13  18      969.43     1214.84    193.26 o 
   5  13  18     3132.37     3299.44    222.17 o 
   6  13  18     1920.62     2274.07    213.20 o 
   1   1  19      338.90      361.22     77.34 o 
   2   1  19     2934.58     3043.28    124.16 o 
   3   1  19      716.85      694.46     94.34 o 
   4   1  19     1573.65     1544.10    107.35 o 
   5   1  19        9.72      -86.32     86.32 o 
   6   1  19     2476.76     2727.58    150.64 o 
   7   1  19      155.19      262.33    100.69 o 
   8   1  19      614.48      715.19    121.90 o 
   9   1  19       99.99      377.84    121.82 o 
  10   1  19      165.18       35.92    118.82 o 
  11   1  19      567.11      424.33    131.33 o 
  12   1  19      118.96      -30.16    129.40 o 
  13   1  19        2.57      210.38    139.91 o 
  14   1  19      166.30      258.37    144.36 o 
  15   1  19      243.79      321.72    159.04 o 
  16   1  19       23.22      -54.40    174.25 o 
   0   2  19      402.22      573.97    113.14 o 
   1   2  19     1624.64     1649.25    100.15 o 
   2   2  19       88.54      481.94     88.28 o 
   3   2  19     4262.05     4772.04    151.18 o 
   4   2  19       24.46      364.45     95.03 o 
   5   2  19     1962.85     1859.91    119.97 o 
   6   2  19      844.93      873.62    102.41 o 
   7   2  19     4406.44     4659.28    156.22 o 
   8   2  19      172.42      310.24    118.04 o 
   9   2  19     4058.88     3811.59    169.98 o 
  10   2  19      844.44      601.91    128.64 o 
  11   2  19      357.21      446.68    129.68 o 
  12   2  19       41.74      317.54    142.46 o 
  13   2  19     3253.95     3244.90    194.57 o 
  14   2  19      140.65      234.04    162.40 o 
  15   2  19       82.41      109.46    178.03 o 
  16   2  19       52.78       17.27    199.48 o 
   1   3  19      361.91      525.62     85.61 o 
   2   3  19    10120.04    10395.22    181.37 o 
   3   3  19     1489.42     1840.20    111.57 o 
   4   3  19     5258.31     6303.42    166.10 o 
   5   3  19     1642.48     1675.81    123.87 o 
   6   3  19    13216.89    13027.85    231.97 o 
   7   3  19      148.75      442.98    113.05 o 
   8   3  19     5266.73     5859.67    238.03 o 
   9   3  19      669.66      635.01    145.68 o 
  10   3  19     1955.49     1980.88    167.53 o 
  11   3  19     1868.17     1711.81    169.77 o 
  12   3  19     4581.73     4974.11    228.59 o 
  13   3  19       14.91      163.80    158.06 o 
  14   3  19       40.59       65.00    163.72 o 
  15   3  19     1236.94      953.02    196.99 o 
  16   3  19     1559.62     1583.35    265.86 o 
   0   4  19     3969.17     3611.91    191.27 o 
   1   4  19     6823.55     7748.50    189.89 o 
   2   4  19      244.35      271.65     95.93 o 
   3   4  19     9868.28    10613.08    245.69 o 
   4   4  19      916.73      908.23    124.83 o 
   5   4  19      543.06      657.62    113.57 o 
   6   4  19     1159.43     1078.32    129.97 o 
   7   4  19    11956.80    12523.53    246.79 o 
   8   4  19      162.65      137.87    118.08 o 
   9   4  19      125.97       51.63    130.43 o 
  10   4  19     3174.47     3005.07    186.76 o 
  11   4  19     2606.68     2618.76    199.37 o 
  12   4  19       78.11     -137.86    148.86 o 
  13   4  19     1221.18     1476.15    182.55 o 
  14   4  19      292.05      272.95    168.79 o 
  15   4  19      262.11      247.52    185.83 o 
  16   4  19        9.42       71.11    202.28 o 
   1   5  19       78.70      -94.52    104.89 o 
   2   5  19     2111.71     2085.67    131.86 o 
   3   5  19      340.86      455.58    113.39 o 
   4   5  19     4946.51     5832.61    199.77 o 
   5   5  19     2349.70     2436.12    152.24 o 
   6   5  19      546.06      699.68    126.99 o 
   7   5  19       61.30      -38.17    118.63 o 
   8   5  19     7005.22     7428.90    247.05 o 
   9   5  19      290.83      436.70    158.22 o 
  10   5  19      534.85      237.66    156.25 o 
  11   5  19     1385.01     1156.48    177.04 o 
  12   5  19     3074.07     3299.23    239.17 o 
  13   5  19      190.60      -51.10    183.41 o 
  14   5  19     2028.79     2135.20    220.56 o 
  15   5  19      270.03      321.39    219.43 o 
   0   6  19     2621.38     2705.48    206.82 o 
   1   6  19     2848.74     2560.39    155.21 o 
   2   6  19       60.45      249.11    116.55 o 
   3   6  19     8810.27     9268.49    242.74 o 
   4   6  19      510.72      482.76    130.08 o 
   5   6  19      799.78      583.19    128.57 o 
   6   6  19       86.61      113.54    123.07 o 
   7   6  19     3730.54     4247.25    190.40 o 
   8   6  19      195.19      377.68    143.80 o 
   9   6  19     4130.42     4424.86    231.33 o 
  10   6  19      188.25       53.47    156.77 o 
  11   6  19      125.29      185.36    169.36 o 
  12   6  19      701.52      579.57    180.52 o 
  13   6  19     5914.08     5909.97    354.93 o 
  14   6  19       45.16       61.68    229.38 o 
  15   6  19      759.50      994.01    241.19 o 
   1   7  19     2402.15     2342.20    159.00 o 
   2   7  19     8810.07     9076.70    290.19 o 
   3   7  19      507.04      672.23    150.95 o 
   4   7  19     6769.38     6525.21    250.13 o 
   5   7  19     7056.37     6394.70    275.51 o 
   6   7  19     3532.49     3565.12    196.71 o 
   7   7  19      192.84      485.28    146.40 o 
   8   7  19    11221.25    10975.20    319.01 o 
   9   7  19     6031.07     5575.51    306.30 o 
  10   7  19       74.93       41.68    165.72 o 
  11   7  19     1775.17     1768.66    201.18 o 
  12   7  19     5653.14     5477.84    280.86 o 
  13   7  19      690.26      760.41    201.42 o 
  14   7  19     3245.47     3099.57    242.60 o 
   0   8  19     5918.39     5869.94    332.80 o 
   1   8  19    25519.62    25376.90    405.53 o 
   2   8  19      701.13     1280.79    149.82 o 
   3   8  19    40760.26    40538.59    558.98 o 
   4   8  19     4430.29     4384.18    210.27 o 
   5   8  19      185.20      239.23    141.05 o 
   6   8  19     2621.87     2510.26    185.92 o 
   7   8  19    23216.02    22411.28    449.39 o 
   8   8  19      835.86      816.18    176.53 o 
   9   8  19     8240.29     8631.86    331.64 o 
  10   8  19     2872.09     2527.99    235.55 o 
  11   8  19     6603.66     6237.64    309.53 o 
  12   8  19       28.11      299.43    201.22 o 
  13   8  19     8883.64     8673.26    360.69 o 
   1   9  19     5382.58     5344.32    284.37 o 
   2   9  19    32599.14    31754.48    503.37 o 
   3   9  19     1075.04     1767.61    164.22 o 
   4   9  19    16316.00    16711.12    333.34 o 
   5   9  19     6506.81     6015.93    253.16 o 
   6   9  19    11669.60    11521.08    411.84 o 
   7   9  19       87.78      350.48    171.07 o 
   8   9  19    27817.01    28281.37    516.48 o 
   9   9  19     2061.55     1970.16    225.74 o 
  10   9  19       77.78      -78.14    191.30 o 
  11   9  19     1798.04     1761.30    234.35 o 
  12   9  19    18579.86    18274.72    497.51 o 
   0  10  19     5892.89     5861.77    350.70 o 
   1  10  19    12372.83    12111.76    307.10 o 
   2  10  19      881.05     1144.17    164.12 o 
   3  10  19    28727.66    28237.14    479.17 o 
   4  10  19     2040.99     2171.40    183.09 o 
   5  10  19       90.43      -94.96    154.89 o 
   6  10  19     3492.67     2864.84    208.66 o 
   7  10  19    15839.01    14888.75    432.78 o 
   8  10  19       66.71      196.40    176.31 o 
   9  10  19    10377.31    10600.80    379.61 o 
  10  10  19     2336.84     2309.36    249.07 o 
  11  10  19     3655.01     3669.60    276.75 o 
   1  11  19     3279.38     3488.66    218.76 o 
   2  11  19    24258.43    24892.96    477.46 o 
   3  11  19      360.08      804.80    165.88 o 
   4  11  19     6301.52     5875.79    314.12 o 
   5  11  19     4111.19     3816.40    227.87 o 
   6  11  19     6947.34     6787.33    279.81 o 
   7  11  19      255.65      477.52    187.79 o 
   8  11  19    17426.91    17305.27    525.26 o 
   9  11  19     1374.13      841.35    216.82 o 
   0  12  19     3266.03     2289.63    383.34 o 
   1  12  19     6055.82     5832.65    281.62 o 
   2  12  19      475.94     1047.88    187.27 o 
   3  12  19    19431.92    19755.60    393.48 o 
   4  12  19     1644.38     1721.88    192.16 o 
   5  12  19        2.08      479.05    187.54 o 
   6  12  19     1307.19     1010.86    187.67 o 
   7  12  19    12584.54    13256.11    388.54 o 
   1  13  19     2106.62     2075.32    212.65 o 
   2  13  19    15656.00    15695.96    381.72 o 
   3  13  19      182.78      428.85    207.13 o 
   4  13  19     5717.33     5273.43    278.28 o 
   0   0  20     3764.70     4308.50    380.26 o 
   1   0  20    72671.18    74194.88   1051.14 o 
   2   0  20      170.28      306.86    133.13 o 
   3   0  20   122082.62   124946.59   1674.16 o 
   4   0  20      493.72      357.67    138.41 o 
   5   0  20     3025.82     2867.19    185.36 o 
   6   0  20       95.99       79.55    136.53 o 
   7   0  20    82482.84    83850.70   1283.22 o 
   8   0  20      465.36      876.26    183.56 o 
   9   0  20    35208.31    36519.18    680.32 o 
  10   0  20      241.40      178.80    173.66 o 
  11   0  20    15508.12    16544.37    435.29 o 
  12   0  20        1.38       -0.42    190.37 o 
  13   0  20    52207.86    54514.65   1125.04 o 
  14   0  20      156.97       30.47    209.36 o 
  15   0  20     1150.27     1086.44    255.96 o 
  16   0  20      774.57      798.49    268.03 o 
   1   1  20       10.60      664.98    195.31 o 
   2   1  20    92293.70    95610.82    928.91 o 
   3   1  20      393.81      407.21     96.25 o 
   4   1  20    42653.34    44738.94    494.40 o 
   5   1  20     5748.78     5593.00    165.90 o 
   6   1  20    33629.71    34983.89    414.90 o 
   7   1  20       84.81      232.52    101.68 o 
   8   1  20    91895.85    97095.59   1084.34 o 
   9   1  20     2385.96     2461.18    157.53 o 
  10   1  20       76.36      449.29    150.65 o 
  11   1  20       99.16      148.73    130.99 o 
  12   1  20    50325.79    50926.92    662.65 o 
  13   1  20       30.80      240.66    143.63 o 
  14   1  20    15484.85    16814.26    363.14 o 
  15   1  20      507.95      287.85    161.39 o 
  16   1  20     7202.26     7023.77    302.39 o 
   0   2  20      704.38      623.11    149.72 o 
   1   2  20    59549.65    62561.09    619.28 o 
   2   2  20     1006.63     1159.00    106.67 o 
   3   2  20   114425.52   116668.87   1113.29 o 
   4   2  20      880.87      894.84    105.74 o 
   5   2  20     1003.05     1276.76    130.69 o 
   6   2  20      793.69      946.02    113.52 o 
   7   2  20    82787.47    82325.26    828.00 o 
   8   2  20       46.32      194.28    115.68 o 
   9   2  20    26133.81    28514.37    424.32 o 
  10   2  20      208.56      294.62    126.24 o 
  11   2  20    17622.70    17983.89    335.97 o 
  12   2  20       68.32       97.74    153.42 o 
  13   2  20    38330.20    39967.86    631.60 o 
  14   2  20       38.44      -76.80    160.43 o 
  15   2  20      275.42      411.29    178.04 o 
  16   2  20        3.07     -192.38    192.38 o 
   1   3  20      981.88     1292.62    109.95 o 
   2   3  20    74021.06    73549.46    772.64 o 
   3   3  20      908.32      852.28    108.69 o 
   4   3  20    27484.23    27569.67    363.77 o 
   5   3  20       23.00       46.01     97.73 o 
   6   3  20    21940.33    22159.42    336.56 o 
   7   3  20      327.33      327.82    113.37 o 
   8   3  20    53940.53    53275.27    702.44 o 
   9   3  20        2.81      119.84    135.35 o 
  10   3  20      313.90      318.58    153.07 o 
  11   3  20      357.08      294.19    149.28 o 
  12   3  20    30141.37    28995.61    483.32 o 
  13   3  20      470.32      575.88    166.96 o 
  14   3  20    11343.92    11732.95    340.30 o 
  15   3  20       33.95      242.32    175.56 o 
   0   4  20       44.76      101.54    139.42 o 
   1   4  20     8061.73     8865.57    199.55 o 
   2   4  20      416.60      276.68    111.24 o 
   3   4  20    33299.12    33778.55    463.20 o 
   4   4  20      178.12      185.92    114.22 o 
   5   4  20     1194.50     1707.59    146.91 o 
   6   4  20      455.74      344.74    122.33 o 
   7   4  20    31061.38    29193.65    434.08 o 
   8   4  20      288.23      367.89    136.47 o 
   9   4  20    17949.14    18111.14    348.55 o 
  10   4  20        9.19     -105.41    141.72 o 
  11   4  20     4912.90     4702.35    233.55 o 
  12   4  20      274.65      293.34    167.64 o 
  13   4  20    25791.54    26284.23    466.34 o 
  14   4  20       35.51      159.74    169.25 o 
  15   4  20     1208.89     1139.04    210.87 o 
   1   5  20      142.82       96.11    111.55 o 
   2   5  20    38508.85    37514.47    505.48 o 
   3   5  20       89.99      247.91    117.22 o 
   4   5  20    15051.21    15105.63    287.97 o 
   5   5  20      247.15      431.31    129.74 o 
   6   5  20    10796.80    10442.40    345.12 o 
   7   5  20       38.66      146.97    124.68 o 
   8   5  20    27326.36    28025.12    620.49 o 
   9   5  20      254.48      329.36    158.70 o 
  10   5  20       63.30      282.80    197.40 o 
  11   5  20      373.44      343.14    164.30 o 
  12   5  20    14997.12    14583.95    374.67 o 
  13   5  20      415.35      450.49    202.47 o 
  14   5  20     8363.50     7868.79    337.33 o 
  15   5  20      530.86      279.57    217.94 o 
   0   6  20     3244.00     2960.23    279.94 o 
   1   6  20    19780.01    19848.56    338.35 o 
   2   6  20      426.63      592.49    128.20 o 
   3   6  20    55209.73    52198.27    694.33 o 
   4   6  20       33.58       54.18    128.19 o 
   5   6  20      801.03      795.58    145.34 o 
   6   6  20        4.60      -21.17    125.04 o 
   7   6  20    38984.08    36789.48    526.93 o 
   8   6  20       48.45       97.61    140.23 o 
   9   6  20    16201.05    15060.19    356.10 o 
  10   6  20      158.49      425.45    181.95 o 
  11   6  20     7523.20     6802.51    288.57 o 
  12   6  20        8.11      -14.30    174.72 o 
  13   6  20    22224.92    22983.86    472.14 o 
  14   6  20      199.59      128.27    196.00 o 
   1   7  20       66.26      137.96    124.46 o 
   2   7  20    49577.23    47696.90    701.04 o 
   3   7  20       10.05      293.19    139.44 o 
   4   7  20    28937.69    28128.88    457.02 o 
   5   7  20      331.96      370.41    142.21 o 
   6   7  20    16574.05    16418.93    381.36 o 
   7   7  20       67.41      323.76    157.84 o 
   8   7  20    39403.18    36984.61    720.58 o 
   9   7  20      215.40      314.82    179.34 o 
  10   7  20       75.88      389.34    187.13 o 
  11   7  20        7.29      -50.29    174.08 o 
  12   7  20    23844.07    22402.18    463.70 o 
  13   7  20      280.82      323.23    195.65 o 
   0   8  20       26.02     -191.34    191.34 o 
   1   8  20    24748.17    24418.89    433.68 o 
   2   8  20       79.18      429.71    139.81 o 
   3   8  20    48710.19    45553.72    646.12 o 
   4   8  20       18.34       97.69    142.42 o 
   5   8  20       43.64      208.20    147.38 o 
   6   8  20      100.00      -49.73    148.99 o 
   7   8  20    34907.73    31921.89    618.92 o 
   8   8  20       15.40      -85.56    159.79 o 
   9   8  20     8937.48     9270.30    348.61 o 
  10   8  20       73.14     -119.71    184.68 o 
  11   8  20     7598.42     6992.13    394.87 o 
  12   8  20      122.90      463.80    211.04 o 
  13   8  20    18046.69    19274.52    756.15 o 
   1   9  20       21.11      301.90    151.29 o 
   2   9  20    31117.06    30805.98    473.64 o 
   3   9  20       36.24      414.59    149.72 o 
   4   9  20    18137.85    19008.31    478.46 o 
   5   9  20      334.03      415.22    157.82 o 
   6   9  20     5961.33     6064.54    259.22 o 
   7   9  20      398.19      184.85    171.02 o 
   8   9  20    31187.43    28733.27    560.46 o 
   9   9  20        1.25       82.32    189.65 o 
  10   9  20      523.36      821.40    210.96 o 
  11   9  20       31.45      172.94    204.54 o 
   0  10  20      641.52      469.14    231.24 o 
   1  10  20    11222.27    11676.02    389.58 o 
   2  10  20       41.89      363.79    170.29 o 
   3  10  20    31779.59    30996.11    580.76 o 
   4  10  20       26.23       25.67    157.92 o 
   5  10  20       26.92      102.56    161.97 o 
   6  10  20        0.36       55.33    161.16 o 
   7  10  20    19768.01    19415.90    439.95 o 
   8  10  20       27.04      312.64    185.32 o 
   9  10  20     6622.38     6326.05    318.87 o 
  10  10  20      323.32      -27.09    229.20 o 
   1  11  20       14.47      188.64    163.68 o 
   2  11  20    19051.10    18846.97    395.31 o 
   3  11  20       33.16      402.67    163.26 o 
   4  11  20     5823.83     6326.89    267.31 o 
   5  11  20      198.83      304.31    171.56 o 
   6  11  20     3081.94     3027.31    239.37 o 
   7  11  20       33.27      219.01    184.33 o 
   8  11  20    11704.22    10863.75    364.32 o 
   0  12  20      262.61      481.67    251.39 o 
   1  12  20     2565.93     2579.60    214.54 o 
   2  12  20        1.63      484.74    179.40 o 
   3  12  20     7482.87     7180.39    354.24 o 
   4  12  20        6.88      136.40    170.97 o 
   5  12  20       67.92      -68.61    173.47 o 
   6  12  20       31.39       72.40    186.63 o 
   1  13  20      164.02      344.75    183.95 o 
   2  13  20     5047.94     4258.11    252.90 o 
   1   1  21      219.53      165.82     91.93 o 
   2   1  21      270.30      716.75     99.54 o 
   3   1  21      473.56     1099.34    109.78 o 
   4   1  21      180.75      131.74     96.05 o 
   5   1  21        3.23      -93.38     93.38 o 
   6   1  21       11.05      133.19    102.90 o 
   7   1  21        3.24      719.57    118.21 o 
   8   1  21     1546.60     1417.84    169.89 o 
   9   1  21      542.82      641.86    180.03 o 
  10   1  21       65.22      244.60    129.56 o 
  11   1  21      174.10      269.53    139.02 o 
  12   1  21     1081.38     1109.08    154.59 o 
  13   1  21      395.91      275.85    154.19 o 
  14   1  21       65.85       11.58    156.90 o 
  15   1  21       94.14      163.06    174.89 o 
   0   2  21     3412.98     3442.22    196.74 o 
   1   2  21     1713.28     1701.09    115.84 o 
   2   2  21      680.45     1321.47    125.46 o 
   3   2  21     3988.25     4203.30    150.14 o 
   4   2  21      500.19      599.17    105.06 o 
   5   2  21     1115.90     1023.90    111.87 o 
   6   2  21      310.06      544.98    105.98 o 
   7   2  21      837.12      691.56    114.72 o 
   8   2  21       38.34      265.38    129.52 o 
   9   2  21       70.14      -24.29    134.99 o 
  10   2  21     1815.00     1666.56    179.90 o 
  11   2  21      479.30      398.54    156.78 o 
  12   2  21        2.12      300.75    159.91 o 
  13   2  21     1040.88     1117.29    183.18 o 
  14   2  21      364.37      526.00    178.51 o 
  15   2  21      110.86      -45.36    175.29 o 
   1   3  21       91.26      151.37    104.97 o 
   2   3  21     5444.70     6141.26    195.85 o 
   3   3  21      429.11      502.99    107.26 o 
   4   3  21      639.14      630.88    111.10 o 
   5   3  21      118.00       33.72    106.63 o 
   6   3  21      990.54     1049.23    133.20 o 
   7   3  21       32.87      125.02    118.09 o 
   8   3  21     1839.19     1900.42    165.25 o 
   9   3  21      419.10      564.70    145.79 o 
  10   3  21      476.39      433.41    147.68 o 
  11   3  21     1050.17     1082.99    175.52 o 
  12   3  21      952.72     1291.94    178.02 o 
  13   3  21      163.79      297.05    170.35 o 
  14   3  21       25.25      -70.32    168.85 o 
  15   3  21      456.32      471.68    185.72 o 
   0   4  21      736.97      284.60    155.76 o 
   1   4  21      212.21       37.42    111.42 o 
   2   4  21      133.79      388.61    117.17 o 
   3   4  21     1285.27     1341.71    137.82 o 
   4   4  21      237.33       48.87    116.49 o 
   5   4  21      246.92      262.13    123.11 o 
   6   4  21       41.14      -83.36    128.77 o 
   7   4  21      267.42      108.72    136.55 o 
   8   4  21      756.37      644.29    186.68 o 
   9   4  21     2525.59     2402.93    202.53 o 
  10   4  21      418.03      117.21    161.81 o 
  11   4  21      213.04      -47.31    163.82 o 
  12   4  21      800.26      337.08    193.11 o 
  13   4  21     2389.79     2773.37    277.89 o 
  14   4  21     1065.32      997.35    209.77 o 
  15   4  21       34.14       24.44    194.61 o 
   1   5  21     2205.97     2044.90    157.41 o 
   2   5  21     7131.08     7173.02    238.47 o 
   3   5  21     1188.90     1383.03    152.07 o 
   4   5  21     2188.56     2016.14    152.62 o 
   5   5  21      498.98      588.53    132.02 o 
   6   5  21      237.02      467.47    132.95 o 
   7   5  21     1358.75     1172.34    212.58 o 
   8   5  21     4305.53     4343.57    231.62 o 
   9   5  21     1489.49     1577.11    188.58 o 
  10   5  21      479.53      571.83    173.68 o 
  11   5  21     1234.05     1315.00    193.97 o 
  12   5  21     1602.09     1901.06    213.56 o 
  13   5  21      346.34     -151.70    251.49 o 
  14   5  21     1822.95     1366.07    216.78 o 
   0   6  21      508.93      451.01    192.97 o 
   1   6  21     2154.77     2282.12    168.95 o 
   2   6  21       19.79      287.90    132.52 o 
   3   6  21     7524.25     7426.40    249.78 o 
   4   6  21     1531.59     1341.83    164.56 o 
   5   6  21      198.90      281.13    141.58 o 
   6   6  21      474.74      565.74    149.98 o 
   7   6  21     3976.99     3941.11    207.87 o 
   8   6  21      527.88      753.19    175.94 o 
   9   6  21     1105.42      917.90    180.98 o 
  10   6  21      854.84      812.79    182.80 o 
  11   6  21      666.29      687.08    190.23 o 
  12   6  21      714.09      952.45    196.60 o 
  13   6  21     2503.09     2172.83    227.84 o 
   1   7  21     1287.56     1386.23    163.30 o 
   2   7  21     6420.85     6442.13    242.27 o 
   3   7  21       12.53      218.97    140.15 o 
   4   7  21     3535.23     3473.18    202.40 o 
   5   7  21     3469.68     3583.31    202.84 o 
   6   7  21      746.57      830.04    161.94 o 
   7   7  21      274.20      492.88    168.52 o 
   8   7  21    10586.28    10171.46    355.68 o 
   9   7  21     1758.97     1949.98    218.27 o 
  10   7  21      131.64       40.57    186.04 o 
  11   7  21      601.40      441.83    201.65 o 
  12   7  21     5494.93     5205.26    301.36 o 
  13   7  21      157.92      128.42    193.53 o 
   0   8  21     5018.69     5277.14    331.62 o 
   1   8  21     5591.21     4900.54    233.17 o 
   2   8  21       31.73      302.68    142.99 o 
   3   8  21    13232.65    11970.10    314.71 o 
   4   8  21     3201.98     3361.51    204.64 o 
   5   8  21       74.59       37.33    147.12 o 
   6   8  21     1133.73     1119.84    173.73 o 
   7   8  21    10068.18     9147.88    394.34 o 
   8   8  21      227.77      -53.39    186.15 o 
   9   8  21     3567.93     2731.68    245.64 o 
  10   8  21     2545.08     2345.60    242.34 o 
  11   8  21     2045.00     2185.83    244.69 o 
  12   8  21      692.09      740.08    226.21 o 
   1   9  21     5541.85     5437.05    242.73 o 
   2   9  21    16192.92    14312.06    333.99 o 
   3   9  21       61.04      397.88    157.94 o 
   4   9  21     9803.35     9568.69    452.85 o 
   5   9  21     8290.27     8141.23    284.15 o 
   6   9  21     6212.98     6194.12    259.87 o 
   7   9  21     1276.77     1341.60    197.16 o 
   8   9  21    16274.14    15793.37    420.25 o 
   9   9  21     3014.74     2945.72    253.78 o 
  10   9  21       14.23      219.65    202.08 o 
  11   9  21     1456.91     1325.00    236.95 o 
   0  10  21     4814.91     5202.71    379.11 o 
   1  10  21     7635.76     7332.74    290.20 o 
   2  10  21     1117.16     1496.12    184.08 o 
   3  10  21    14704.20    12689.96    402.84 o 
   4  10  21     5076.84     4452.42    236.67 o 
   5  10  21        6.36      235.44    166.64 o 
   6  10  21     2856.25     2870.37    215.01 o 
   7  10  21    13754.58    12637.71    567.83 o 
   8  10  21      774.52      728.57    215.20 o 
   9  10  21     4957.55     4184.94    284.86 o 
   1  11  21     5276.23     4634.93    244.93 o 
   2  11  21    15085.47    13355.99    383.37 o 
   3  11  21      591.45      584.89    189.26 o 
   4  11  21     9006.23     8256.40    300.67 o 
   5  11  21     4430.11     4297.28    318.57 o 
   6  11  21     4991.88     4519.50    265.57 o 
   7  11  21     1177.50     1031.61    251.40 o 
   0  12  21     4192.52     3949.94    342.72 o 
   1  12  21     6283.72     5551.72    326.44 o 
   2  12  21      593.27      505.59    184.43 o 
   3  12  21    15444.15    13969.28    399.93 o 
   4  12  21     4274.77     4200.91    253.04 o 
   5  12  21       10.77      322.95    183.97 o 
   0   0  22    69177.53    69379.20   1544.36 o 
   1   0  22     9199.91    10115.42    294.08 o 
   2   0  22     4779.15     5605.27    242.15 o 
   3   0  22    42234.87    40275.72    659.72 o 
   4   0  22    18007.88    18816.85    397.30 o 
   5   0  22     4651.00     4480.77    232.02 o 
   6   0  22    33953.71    33247.76    583.74 o 
   7   0  22    29754.66    27939.91    588.91 o 
   8   0  22      276.31      614.22    187.53 o 
   9   0  22    11771.38    12122.30    496.36 o 
  10   0  22    31247.04    30793.42    631.39 o 
  11   0  22     2911.71     2896.60    257.88 o 
  12   0  22     7425.79     7239.36    350.11 o 
  13   0  22    14845.65    16356.23    468.68 o 
  14   0  22     8338.36     9467.38    441.49 o 
  15   0  22      152.06       64.87    304.21 o 
   1   1  22    26515.11    26325.72    356.00 o 
   2   1  22    42799.62    41312.40    471.92 o 
   3   1  22     1788.83     1807.35    123.03 o 
   4   1  22    20864.43    21194.70    303.03 o 
   5   1  22    42147.75    41455.23    480.66 o 
   6   1  22    13361.04    13372.12    240.00 o 
   7   1  22     2932.96     3299.91    153.42 o 
   8   1  22    26277.91    26282.84    408.52 o 
   9   1  22    17005.64    17485.67    316.46 o 
  10   1  22       73.44      217.30    140.29 o 
  11   1  22    14871.37    15540.94    320.33 o 
  12   1  22    14821.05    14580.49    345.08 o 
  13   1  22     1519.90     1821.71    197.49 o 
  14   1  22     5988.47     6383.10    304.03 o 
  15   1  22    11492.26    11639.92    371.70 o 
   0   2  22    50291.82    48198.32    813.18 o 
   1   2  22    20594.42    20280.29    302.50 o 
   2   2  22     4003.21     4268.35    154.93 o 
   3   2  22    34474.43    35433.79    428.63 o 
   4   2  22    22446.23    22431.21    328.97 o 
   5   2  22      140.15      344.57    112.04 o 
   6   2  22    19040.43    18734.87    299.41 o 
   7   2  22    26038.50    25412.49    379.82 o 
   8   2  22     1031.30      811.52    152.80 o 
   9   2  22     7518.81     7762.21    262.31 o 
  10   2  22    16127.29    15886.46    341.18 o 
  11   2  22     6116.84     6168.33    377.92 o 
  12   2  22     2647.99     3008.53    210.94 o 
  13   2  22    10225.20    11071.13    332.92 o 
  14   2  22     6447.01     6777.29    280.89 o 
  15   2  22      110.87      338.50    187.71 o 
   1   3  22    12361.60    12521.33    310.86 o 
   2   3  22    13150.38    13724.48    259.10 o 
   3   3  22      677.50      749.01    121.79 o 
   4   3  22    18091.97    17670.65    384.15 o 
   5   3  22    17070.86    17299.76    343.77 o 
   6   3  22     6311.03     6523.02    220.23 o 
   7   3  22     6965.86     7033.18    242.95 o 
   8   3  22    20007.17    19224.15    365.50 o 
   9   3  22    10111.30     9528.67    286.53 o 
  10   3  22      950.98      840.68    163.52 o 
  11   3  22    15108.06    14602.22    338.66 o 
  12   3  22    12786.19    12749.62    360.35 o 
  13   3  22      315.95      265.07    181.84 o 
  14   3  22     7832.29     7129.40    289.75 o 
   0   4  22    31707.98    31421.22    804.25 o 
   1   4  22    14581.92    14474.80    299.64 o 
   2   4  22     3118.49     3389.85    239.00 o 
   3   4  22    24196.57    25295.62    393.19 o 
   4   4  22    20103.54    20260.41    348.11 o 
   5   4  22       29.99       73.23    125.73 o 
   6   4  22    14833.88    14796.72    313.33 o 
   7   4  22    11674.01    12166.83    298.77 o 
   8   4  22     1772.45     1776.65    233.24 o 
   9   4  22     9644.57     9325.31    365.62 o 
  10   4  22    15527.37    15533.66    370.77 o 
  11   4  22     1809.53     1750.97    205.92 o 
  12   4  22     2177.62     2136.55    220.90 o 
  13   4  22    10337.94    10271.57    441.08 o 
  14   4  22     6949.09     7312.10    338.52 o 
   1   5  22    17572.31    17700.23    375.57 o 
   2   5  22    30341.86    29558.65    495.62 o 
   3   5  22     3605.32     3536.26    192.41 o 
   4   5  22     8924.53     9448.11    277.69 o 
   5   5  22    28271.01    27845.27    430.75 o 
   6   5  22     6755.97     7294.51    240.09 o 
   7   5  22      743.38      781.74    158.91 o 
   8   5  22    20687.28    20768.20    418.87 o 
   9   5  22    14686.04    14368.67    355.38 o 
  10   5  22       10.37      160.01    170.94 o 
  11   5  22     8576.10     7813.73    307.17 o 
  12   5  22     9038.67     9034.44    331.03 o 
  13   5  22     1001.47     1196.53    210.38 o 
   0   6  22    36643.41    35411.79    753.34 o 
   1   6  22     7138.73     7161.54    266.03 o 
   2   6  22     2382.82     2675.51    192.41 o 
   3   6  22    25179.66    23633.54    413.71 o 
   4   6  22    18728.29    18496.79    361.83 o 
   5   6  22       44.17      366.21    149.44 o 
   6   6  22    17800.76    17485.24    356.87 o 
   7   6  22    13796.44    13780.20    347.81 o 
   8   6  22     1027.28     1092.50    199.76 o 
   9   6  22     8180.94     7812.13    298.00 o 
  10   6  22    19237.18    18466.62    414.94 o 
  11   6  22     2006.32     2393.19    224.41 o 
  12   6  22     1604.84     2209.85    241.70 o 
  13   6  22    11649.38    10741.08    511.17 o 
   1   7  22     9667.11     9563.48    322.99 o 
   2   7  22    18141.57    16950.61    371.00 o 
   3   7  22      883.61     1266.48    167.89 o 
   4   7  22     3763.20     3743.81    208.28 o 
   5   7  22    17860.93    18353.44    370.53 o 
   6   7  22     3216.01     3450.71    210.50 o 
   7   7  22     2087.58     2569.18    213.72 o 
   8   7  22    15262.75    14075.92    401.90 o 
   9   7  22     7643.71     7927.93    332.24 o 
  10   7  22      229.09      280.74    197.28 o 
  11   7  22    10344.17    10128.60    381.98 o 
  12   7  22     8546.28     8157.70    355.97 o 
   0   8  22    16137.40    16210.12    525.40 o 
   1   8  22     4082.04     4399.54    225.30 o 
   2   8  22     1908.42     2381.96    199.43 o 
   3   8  22    12160.19    11846.02    508.11 o 
   4   8  22    12683.62    13218.08    504.50 o 
   5   8  22       43.08      288.29    157.75 o 
   6   8  22     9507.31     9436.85    304.04 o 
   7   8  22     8488.08     8432.06    385.37 o 
   8   8  22     1339.12     1393.51    218.03 o 
   9   8  22     4269.88     4351.86    278.87 o 
  10   8  22     9486.87     9732.34    374.08 o 
  11   8  22     2006.81     2119.79    248.57 o 
   1   9  22     9466.09     9003.29    300.08 o 
   2   9  22    11362.80    10942.35    387.74 o 
   3   9  22     1486.92     1577.24    192.74 o 
   4   9  22     2759.64     3189.19    213.37 o 
   5   9  22    11117.42    11866.70    340.21 o 
   6   9  22     3134.38     3336.59    221.33 o 
   7   9  22     2417.04     2476.81    225.06 o 
   8   9  22     7295.83     7335.73    363.11 o 
   9   9  22     6476.79     6545.70    321.62 o 
  10   9  22       25.64       22.88    206.34 o 
   0  10  22     4520.97     4873.76    354.98 o 
   1  10  22     1517.64     1133.18    181.90 o 
   2  10  22     1523.70     1180.60    194.42 o 
   3  10  22     6913.16     6101.26    282.46 o 
   4  10  22     3878.03     3965.72    232.71 o 
   5  10  22        1.33     -131.98    163.25 o 
   6  10  22     5092.51     6125.39    309.33 o 
   7  10  22     7294.18     6841.05    305.22 o 
   8  10  22       43.09      429.45    213.25 o 
   1  11  22     6187.32     5642.18    268.31 o 
   2  11  22     4653.39     3915.94    255.25 o 
   3  11  22      923.63      992.66    199.99 o 
   4  11  22     1122.09     1409.42    208.97 o 
   5  11  22     7608.13     7243.03    296.10 o 
   6  11  22     1154.53      986.03    207.76 o 
   0  12  22     5717.91     5551.75    389.52 o 
   1  12  22      943.19      587.06    193.65 o 
   2  12  22      479.41      539.53    210.06 o 
   1   1  23      774.56      558.23    116.96 o 
   2   1  23       55.93       72.16    100.32 o 
   3   1  23      912.95      801.56    114.68 o 
   4   1  23      784.35      806.40    117.59 o 
   5   1  23       24.81      241.92    110.76 o 
   6   1  23      502.66      651.44    118.92 o 
   7   1  23      122.61       93.96    127.97 o 
   8   1  23       95.52      -64.34    125.16 o 
   9   1  23       34.32       16.24    136.54 o 
  10   1  23       96.23      229.91    148.93 o 
  11   1  23      103.50      135.80    168.48 o 
  12   1  23       57.54       42.14    162.12 o 
  13   1  23       14.04     -166.60    166.60 o 
  14   1  23       37.78      -75.92    178.14 o 
   0   2  23     4529.62     5020.03    465.66 o 
   1   2  23      526.98      569.82    123.81 o 
   2   2  23      240.94      585.64    120.19 o 
   3   2  23      340.05      344.77    112.68 o 
   4   2  23     3661.83     4038.28    168.26 o 
   5   2  23      127.40       47.98    114.43 o 
   6   2  23      281.85      339.01    121.01 o 
   7   2  23     1110.74      786.83    141.32 o 
   8   2  23      650.63      900.47    167.21 o 
   9   2  23      135.67      -25.12    149.74 o 
  10   2  23      333.60      204.96    159.37 o 
  11   2  23       23.93      285.36    161.80 o 
  12   2  23       27.27     -117.83    172.74 o 
  13   2  23       66.50      334.13    176.81 o 
  14   2  23       30.35       61.73    179.35 o 
   1   3  23     4436.26     4817.70    193.65 o 
   2   3  23       30.27     -115.35    115.35 o 
   3   3  23       14.84      181.88    125.85 o 
   4   3  23       34.38      282.71    128.18 o 
   5   3  23     8193.92     8895.36    263.64 o 
   6   3  23       63.20      434.92    137.46 o 
   7   3  23     1001.67      908.95    158.41 o 
   8   3  23      127.41       80.92    172.24 o 
   9   3  23     3422.21     3428.43    222.41 o 
  10   3  23       74.53      491.70    177.73 o 
  11   3  23      704.35      425.81    181.30 o 
  12   3  23       13.53      103.38    179.70 o 
  13   3  23      195.90      173.09    205.98 o 
  14   3  23        2.94       69.49    215.14 o 
   0   4  23     6319.90     6612.82    378.06 o 
   1   4  23      257.06      463.14    148.07 o 
   2   4  23     2644.49     2688.14    178.37 o 
   3   4  23       26.83       20.46    124.20 o 
   4   4  23     5148.57     5210.76    208.47 o 
   5   4  23       21.44      333.65    137.37 o 
   6   4  23     5121.67     5219.58    214.16 o 
   7   4  23      193.87      132.91    148.01 o 
   8   4  23       43.05       -8.93    163.30 o 
   9   4  23      883.86      878.40    183.82 o 
  10   4  23     4176.90     4120.24    263.93 o 
  11   4  23        6.31      404.17    182.64 o 
  12   4  23     1086.37      834.98    198.17 o 
  13   4  23      713.74      587.32    202.10 o 
   1   5  23     9892.58     9591.73    301.72 o 
   2   5  23       90.10       59.34    145.69 o 
   3   5  23      427.82      259.21    142.77 o 
   4   5  23      791.60      768.74    153.26 o 
   5   5  23    11889.41    12351.36    312.51 o 
   6   5  23      490.48      743.36    159.76 o 
   7   5  23     2360.90     2277.60    205.17 o 
   8   5  23      891.35      580.15    176.67 o 
   9   5  23     4621.93     4959.74    255.08 o 
  10   5  23       34.48      210.48    183.14 o 
  11   5  23     2925.47     2958.86    237.15 o 
  12   5  23      253.66      348.15    200.22 o 
  13   5  23       31.51     -137.49    208.82 o 
   0   6  23    19994.62    20796.62    797.24 o 
   1   6  23      341.48      648.27    159.71 o 
   2   6  23     2333.18     2750.50    200.01 o 
   3   6  23     1233.31      878.27    166.44 o 
   4   6  23    14174.29    13721.78    391.51 o 
   5   6  23      222.80      610.32    159.23 o 
   6   6  23     8181.85     9117.84    294.12 o 
   7   6  23     1538.67     1489.12    194.98 o 
   8   6  23     1861.30     1563.79    214.65 o 
   9   6  23      386.75      403.60    194.34 o 
  10   6  23     8616.10     9038.46    356.00 o 
  11   6  23       64.60     -133.86    186.10 o 
  12   6  23      195.03      131.01    196.56 o 
   1   7  23    11998.08    12416.38    338.48 o 
   2   7  23     2067.30     1915.89    191.39 o 
   3   7  23      981.99      665.02    205.85 o 
   4   7  23      145.76      -25.23    153.82 o 
   5   7  23    14737.90    15244.70    349.05 o 
   6   7  23       21.52      237.99    161.31 o 
   7   7  23     1513.22     1817.03    205.87 o 
   8   7  23     1310.39     1244.70    218.18 o 
   9   7  23     5361.69     5430.70    298.73 o 
  10   7  23       26.28       55.24    197.64 o 
  11   7  23     5238.26     5942.52    370.95 o 
   0   8  23    16751.75    15975.78    495.26 o 
   1   8  23       31.60      -70.47    157.44 o 
   2   8  23     1287.55     1329.01    187.93 o 
   3   8  23     2168.96     1615.15    192.88 o 
   4   8  23     7081.59     7118.08    293.13 o 
   5   8  23        3.20      782.31    175.76 o 
   6   8  23     9537.80     9602.66    312.96 o 
   7   8  23     2795.34     2698.88    243.01 o 
   8   8  23      157.90      178.71    201.08 o 
   9   8  23       82.57       27.75    199.50 o 
  10   8  23    10418.13    10459.86    467.84 o 
   1   9  23    13646.88    13606.56    440.37 o 
   2   9  23     3229.89     2926.91    225.07 o 
   3   9  23     2106.90     1804.97    204.03 o 
   4   9  23      172.20      289.30    171.42 o 
   5   9  23    16502.93    16855.17    377.22 o 
   6   9  23      590.99      585.03    189.06 o 
   7   9  23      952.05      749.47    198.88 o 
   8   9  23      466.74      385.81    207.83 o 
   9   9  23     7356.84     7700.08    349.89 o 
   0  10  23    16856.57    17615.94    551.71 o 
   1  10  23     1136.74     1367.63    296.08 o 
   2  10  23      939.19      573.03    186.51 o 
   3  10  23     2239.91     2260.30    222.16 o 
   4  10  23     9105.98     7960.43    316.41 o 
   5  10  23        0.28      295.01    174.40 o 
   6  10  23     7883.55     6785.51    307.13 o 
   7  10  23     2503.48     2085.00    229.56 o 
   1  11  23    12996.92    11858.79    384.45 o 
   2  11  23     1348.57     1222.22    208.88 o 
   3  11  23      665.04      746.19    232.12 o 
   4  11  23     1383.58     1250.61    212.11 o 
   5  11  23    17934.18    16862.18    938.13 o 
   0   0  24    57380.59    62125.14   1432.83 o 
   1   0  24     1016.83     1169.33    192.80 o 
   2   0  24     4681.67     5134.54    267.97 o 
   3   0  24      573.50      538.75    166.35 o 
   4   0  24    33802.84    35977.76    626.20 o 
   5   0  24      270.88      352.92    203.90 o 
   6   0  24    30730.54    32744.38    682.99 o 
   7   0  24     1028.18     1057.97    204.43 o 
   8   0  24     1280.07     1546.70    222.10 o 
   9   0  24      242.80      468.82    283.04 o 
  10   0  24    32503.51    33051.30    677.22 o 
  11   0  24        2.33      -45.16    232.15 o 
  12   0  24     9437.96     9839.27    452.32 o 
  13   0  24      196.06      186.26    280.18 o 
   1   1  24    37294.11    40269.25    512.82 o 
   2   1  24       87.82      249.62    117.06 o 
   3   1  24     6176.33     6914.67    197.12 o 
   4   1  24     1373.64     1411.67    132.25 o 
   5   1  24    52593.33    54882.36    607.74 o 
   6   1  24        4.31      207.25    124.05 o 
   7   1  24     5690.19     6443.37    232.07 o 
   8   1  24       36.67     -128.35    137.09 o 
   9   1  24    27019.58    28018.53    506.32 o 
  10   1  24       23.17       52.34    161.39 o 
  11   1  24    22792.78    23222.11    530.66 o 
  12   1  24       42.80      -80.63    174.59 o 
  13   1  24     1242.51     1260.96    200.39 o 
   0   2  24    54983.22    57095.62   1626.92 o 
   1   2  24       23.57      116.19    132.48 o 
   2   2  24     3050.99     3546.02    183.15 o 
   3   2  24      275.13      235.97    124.64 o 
   4   2  24    38030.85    39502.89    517.68 o 
   5   2  24       49.61      151.65    120.74 o 
   6   2  24    23751.59    25126.69    385.94 o 
   7   2  24      730.75      620.08    151.85 o 
   8   2  24     5626.49     5020.02    229.51 o 
   9   2  24      287.28      352.65    167.26 o 
  10   2  24    30612.78    31139.38    512.31 o 
  11   2  24       10.05      -12.28    184.12 o 
  12   2  24     2707.38     2778.26    218.79 o 
  13   2  24      178.08       30.96    182.33 o 
   1   3  24    37287.30    37316.11    577.56 o 
   2   3  24     1111.46     1521.79    160.26 o 
   3   3  24     4433.17     4575.59    210.90 o 
   4   3  24        1.58      163.35    133.77 o 
   5   3  24    53736.71    54932.43    698.36 o 
   6   3  24       36.95      105.86    136.45 o 
   7   3  24     6417.78     6269.70    265.96 o 
   8   3  24      507.62      329.09    166.89 o 
   9   3  24    26055.92    26134.34    522.74 o 
  10   3  24      163.45      309.84    182.76 o 
  11   3  24    24462.71    24888.20    539.75 o 
  12   3  24      268.94      253.31    189.19 o 
  13   3  24     1348.40     1156.54    218.16 o 
   0   4  24    56129.08    57291.56   1216.85 o 
   1   4  24       12.30      295.24    161.81 o 
   2   4  24     6121.35     5651.74    261.99 o 
   3   4  24      503.78      513.76    158.44 o 
   4   4  24    32645.72    32679.52    531.65 o 
   5   4  24      150.62      697.24    148.02 o 
   6   4  24    31232.62    30889.31    471.79 o 
   7   4  24      510.84      680.67    163.52 o 
   8   4  24     2574.53     2145.29    220.06 o 
   9   4  24        8.25      -27.00    171.85 o 
  10   4  24    31338.88    31974.87    565.37 o 
  11   4  24      194.10      140.21    185.14 o 
  12   4  24     3831.07     4262.23    262.78 o 
  13   4  24      273.69      176.31    197.80 o 
   1   5  24    38654.78    36648.43    623.01 o 
   2   5  24      539.91      644.64    162.17 o 
   3   5  24     3193.44     3310.24    296.34 o 
   4   5  24      124.91      409.83    152.62 o 
   5   5  24    53569.46    51726.88    716.78 o 
   6   5  24      235.80      304.88    156.79 o 
   7   5  24     6575.85     7079.97    287.37 o 
   8   5  24       26.76     -151.58    176.99 o 
   9   5  24    23362.06    22197.72    661.86 o 
  10   5  24      102.34      -74.15    181.40 o 
  11   5  24    20186.97    19502.70    441.46 o 
  12   5  24       76.03       26.75    195.23 o 
   0   6  24    51092.41    48309.54   1078.67 o 
   1   6  24      664.18      756.98    182.37 o 
   2   6  24     5471.07     5722.19    370.31 o 
   3   6  24       27.56      -76.82    155.26 o 
   4   6  24    27270.99    24996.45    586.18 o 
   5   6  24      137.54      295.99    156.62 o 
   6   6  24    26124.36    25448.98    454.46 o 
   7   6  24        9.48     -165.63    165.63 o 
   8   6  24     1566.73     1380.79    216.45 o 
   9   6  24      398.11      424.19    200.70 o 
  10   6  24    25066.25    23405.16    515.71 o 
  11   6  24      239.16      285.99    213.48 o 
   1   7  24    22265.98    21286.07    432.28 o 
   2   7  24        8.15       -8.34    157.43 o 
   3   7  24      863.87      718.71    179.31 o 
   4   7  24       37.22      131.14    170.74 o 
   5   7  24    33706.27    32966.21    563.08 o 
   6   7  24       62.26       40.62    174.97 o 
   7   7  24     5667.85     5709.97    324.23 o 
   8   7  24      106.62      -26.13    195.12 o 
   9   7  24    14069.66    13526.32    439.51 o 
  10   7  24       26.47      392.11    211.86 o 
   0   8  24    37392.73    36641.25    917.42 o 
   1   8  24        7.90      224.62    171.94 o 
   2   8  24     3251.23     2983.76    222.91 o 
   3   8  24       54.75       52.46    168.88 o 
   4   8  24    18857.08    18377.07    469.25 o 
   5   8  24       99.43      251.87    167.03 o 
   6   8  24    15044.17    14056.18    482.23 o 
   7   8  24       19.49       97.15    181.62 o 
   8   8  24     1397.67     1287.46    224.91 o 
   9   8  24       75.11      115.63    205.26 o 
   1   9  24    11820.47    11059.64    358.10 o 
   2   9  24       18.38       70.20    174.97 o 
   3   9  24      855.54      694.83    189.97 o 
   4   9  24       80.82      100.85    177.25 o 
   5   9  24    14647.68    14085.58    387.00 o 
   6   9  24       68.94      154.12    185.90 o 
   7   9  24     2189.83     2087.55    227.04 o 
   8   9  24       13.28       -5.52    206.72 o 
   0  10  24     9008.66     8923.80    503.66 o 
   1  10  24       33.99      146.31    180.26 o 
   2  10  24     1415.37     1235.86    205.19 o 
   3  10  24        2.07       -4.26    178.01 o 
   4  10  24     4291.89     4097.99    262.37 o 
   5  10  24        6.09      -51.60    180.62 o 
   6  10  24     7990.90     7881.96    325.43 o 
   1  11  24    12665.49    12005.48    388.82 o 
   2  11  24      216.76      433.09    197.42 o 
   1   1  25      252.68      456.36    124.82 o 
   2   1  25      939.63      982.54    142.74 o 
   3   1  25       56.49      249.92    131.34 o 
   4   1  25      134.80      430.29    126.37 o 
   5   1  25      656.82      706.84    133.40 o 
   6   1  25       20.06       42.04    124.48 o 
   7   1  25      107.05      -71.04    137.43 o 
   8   1  25       32.37       21.19    149.03 o 
   9   1  25      468.87      440.58    162.12 o 
  10   1  25        0.00       69.87    161.22 o 
  11   1  25       75.98       48.07    175.03 o 
  12   1  25      190.29      105.54    173.72 o 
  13   1  25      204.35     -179.16    187.82 o 
   0   2  25      873.82     1577.87    232.94 o 
   1   2  25      234.35      550.80    145.22 o 
   2   2  25       11.97      -62.16    134.40 o 
   3   2  25       39.48     -107.63    129.49 o 
   4   2  25       37.86      239.84    138.44 o 
   5   2  25      112.49      426.89    146.75 o 
   6   2  25      409.70      371.23    147.76 o 
   7   2  25       24.49       55.22    163.78 o 
   8   2  25       69.18      -34.88    165.56 o 
   9   2  25      339.08      399.59    179.52 o 
  10   2  25      113.34      258.60    193.74 o 
  11   2  25       31.56      261.00    174.76 o 
  12   2  25      308.37       91.92    179.21 o 
   1   3  25     2771.82     2896.17    197.74 o 
   2   3  25      100.76      538.50    155.95 o 
   3   3  25      529.50      542.27    152.66 o 
   4   3  25        9.73      363.95    150.34 o 
   5   3  25     3793.27     3788.74    202.13 o 
   6   3  25      255.38      638.85    151.95 o 
   7   3  25      103.52      344.02    170.74 o 
   8   3  25      561.34      705.39    180.61 o 
   9   3  25     1153.77      912.71    193.60 o 
  10   3  25        6.37      -91.84    192.45 o 
  11   3  25     2023.76     2331.94    230.45 o 
  12   3  25      404.23      262.42    196.74 o 
   0   4  25    14500.53    13854.46    506.30 o 
   1   4  25      268.69      348.00    169.87 o 
   2   4  25       58.74      -36.77    160.52 o 
   3   4  25      924.06      765.46    166.77 o 
   4   4  25     3941.22     4365.47    234.19 o 
   5   4  25      117.77      477.90    152.52 o 
   6   4  25     3852.27     4337.85    213.72 o 
   7   4  25      291.92      416.84    174.70 o 
   8   4  25      286.07      175.47    175.34 o 
   9   4  25      772.90      790.71    204.73 o 
  10   4  25     5028.36     4824.53    269.98 o 
  11   4  25       90.36       -0.99    190.33 o 
  12   4  25      259.85      225.53    200.68 o 
   1   5  25     4160.75     3664.83    237.66 o 
   2   5  25      775.23      799.22    184.12 o 
   3   5  25      403.62      559.67    168.04 o 
   4   5  25      103.75      454.80    171.26 o 
   5   5  25     8055.62     7392.76    350.06 o 
   6   5  25      871.99      685.60    180.06 o 
   7   5  25      315.23      205.94    191.76 o 
   8   5  25     1818.96     1544.42    253.24 o 
   9   5  25     2605.54     2196.04    238.61 o 
  10   5  25       23.75      180.31    193.84 o 
  11   5  25     3880.24     3170.69    252.51 o 
   0   6  25    12100.62    12866.58    525.69 o 
   1   6  25      920.63      880.73    191.93 o 
   2   6  25      402.65      359.13    170.46 o 
   3   6  25     1223.05     1423.18    190.83 o 
   4   6  25     4021.10     3720.19    231.84 o 
   5   6  25        0.80      164.00    169.45 o 
   6   6  25     4937.19     4350.82    276.61 o 
   7   6  25      872.48      848.61    207.46 o 
   8   6  25       49.44      107.79    195.46 o 
   9   6  25      976.12      981.18    221.83 o 
  10   6  25     5276.02     5284.65    493.34 o 
   1   7  25     3530.20     3660.56    247.38 o 
   2   7  25      473.65      313.54    206.46 o 
   3   7  25      230.89      409.26    174.44 o 
   4   7  25      560.94      755.98    184.53 o 
   5   7  25     7179.11     7086.01    294.30 o 
   6   7  25     1305.44      919.61    195.56 o 
   7   7  25     1003.82      909.27    222.41 o 
   8   7  25      722.06      497.43    209.28 o 
   9   7  25     3649.12     3537.24    275.12 o 
   0   8  25    13138.51    13475.53    563.83 o 
   1   8  25     2162.98     1979.65    222.27 o 
   2   8  25      799.07      821.56    189.42 o 
   3   8  25     3632.07     3911.26    270.37 o 
   4   8  25     7535.28     8054.69    310.58 o 
   5   8  25       33.70       98.01    179.07 o 
   6   8  25     5328.41     4955.26    271.71 o 
   7   8  25     3043.62     2600.40    273.18 o 
   8   8  25      739.74      666.74    220.27 o 
   1   9  25     5478.06     4579.81    277.04 o 
   2   9  25     1182.32      918.00    197.57 o 
   3   9  25      685.63      385.09    188.82 o 
   4   9  25      403.51      327.64    184.97 o 
   5   9  25    10274.42     9613.33    347.34 o 
   6   9  25      969.48      802.34    215.65 o 
   0  10  25     8760.27     7065.86    461.79 o 
   1  10  25     1331.13      747.94    207.05 o 
   2  10  25     1439.53     1155.62    208.69 o 
   3  10  25     3647.98     2873.76    242.52 o 
   4  10  25     4846.17     3994.32    300.38 o 
   0   0  26    11549.92    12844.82    552.80 o 
   1   0  26     7887.17     9294.60    360.33 o 
   2   0  26     4924.97     4989.94    283.34 o 
   3   0  26    18233.38    18839.65    490.24 o 
   4   0  26    12623.96    12686.17    391.20 o 
   5   0  26       21.44     -169.79    169.79 o 
   6   0  26    11291.94    11145.38    360.63 o 
   7   0  26    11332.77    11793.94    462.03 o 
   8   0  26     1371.51     1274.37    250.05 o 
   9   0  26     7956.89     8711.84    421.72 o 
  10   0  26     9529.97     8731.49    483.69 o 
  11   0  26     1869.54     1924.38    321.25 o 
  12   0  26     2173.40     2347.00    344.14 o 
   1   1  26    14496.99    15128.23    326.57 o 
   2   1  26    19932.06    21337.50    390.13 o 
   3   1  26      711.76      962.90    150.06 o 
   4   1  26    10985.76    12100.27    303.93 o 
   5   1  26    15125.79    15679.94    293.26 o 
   6   1  26     3560.02     4212.16    223.85 o 
   7   1  26     4151.03     4731.36    231.57 o 
   8   1  26    20006.96    21261.68    407.12 o 
   9   1  26     7715.77     7881.53    286.18 o 
  10   1  26      377.41      226.18    169.65 o 
  11   1  26     5813.81     5695.99    263.04 o 
  12   1  26    10625.31    11100.20    368.07 o 
   0   2  26    24747.90    26191.84    624.35 o 
   1   2  26    10514.26    11093.14    306.74 o 
   2   2  26     3803.87     3895.58    211.60 o 
   3   2  26    25364.96    25254.74    460.24 o 
   4   2  26    14998.19    15279.24    333.73 o 
   5   2  26      243.30       72.14    145.81 o 
   6   2  26    13354.70    13668.91    317.02 o 
   7   2  26    18271.29    18565.91    405.84 o 
   8   2  26      657.70      661.14    184.66 o 
   9   2  26     6580.63     7193.06    300.35 o 
  10   2  26    11968.30    11234.52    361.90 o 
  11   2  26     4627.91     5318.89    302.19 o 
  12   2  26     2052.39     2031.47    249.43 o 
   1   3  26    17479.66    17394.07    573.42 o 
   2   3  26    30635.11    30261.80    517.00 o 
   3   3  26      778.37      961.45    175.14 o 
   4   3  26    12649.86    13538.51    325.90 o 
   5   3  26    22711.22    23242.12    423.44 o 
   6   3  26     7259.89     8229.91    285.77 o 
   7   3  26     3524.30     3467.80    237.78 o 
   8   3  26    24910.59    24394.86    535.98 o 
   9   3  26     7950.99     8536.65    321.08 o 
  10   3  26       19.14       42.96    184.89 o 
  11   3  26     7084.88     6363.85    322.43 o 
   0   4  26    28677.63    27436.87    744.61 o 
   1   4  26     8999.90     9906.44    410.72 o 
   2   4  26     2021.09     2258.90    212.54 o 
   3   4  26    21539.23    22370.53    507.80 o 
   4   4  26    15786.24    15853.62    371.26 o 
   5   4  26       12.22      120.08    166.71 o 
   6   4  26    13001.86    13097.63    448.14 o 
   7   4  26    17222.04    18086.53    433.57 o 
   8   4  26      915.87     1294.71    203.70 o 
   9   4  26     7141.36     7465.55    309.07 o 
  10   4  26    14265.57    14993.86    428.09 o 
  11   4  26     4066.22     4354.47    293.90 o 
   1   5  26    13501.24    13580.48    381.81 o 
   2   5  26    19250.62    19417.82    439.44 o 
   3   5  26     2096.69     2129.64    217.44 o 
   4   5  26     9091.27     9436.68    322.38 o 
   5   5  26    15229.23    15286.94    374.09 o 
   6   5  26     5640.06     6344.07    399.34 o 
   7   5  26     2636.53     2553.09    244.10 o 
   8   5  26    14658.88    15076.90    424.70 o 
   9   5  26     6428.41     6600.70    323.32 o 
  10   5  26      318.26      344.66    214.05 o 
   0   6  26    15130.49    14421.69    544.43 o 
   1   6  26     5729.37     5582.88    304.74 o 
   2   6  26     1373.99     1444.82    209.71 o 
   3   6  26    14371.92    14230.68    376.52 o 
   4   6  26     7902.23     7755.06    305.65 o 
   5   6  26      227.32      121.68    175.16 o 
   6   6  26    10970.22    10348.90    370.90 o 
   7   6  26    13149.14    13654.15    580.28 o 
   8   6  26      540.71      809.11    218.23 o 
   9   6  26     6509.96     6848.63    333.08 o 
   1   7  26    10860.93    10624.18    372.43 o 
   2   7  26    16287.63    16969.78    424.36 o 
   3   7  26     2618.77     2797.34    226.47 o 
   4   7  26     5944.49     6332.85    310.81 o 
   5   7  26    12771.06    12058.59    374.56 o 
   6   7  26     4982.93     5128.19    355.81 o 
   7   7  26      718.49      899.09    220.15 o 
   8   7  26    10792.23    10233.53    425.74 o 
   0   8  26    11569.29    10349.96    550.73 o 
   1   8  26     2997.89     3042.46    249.30 o 
   2   8  26      272.36      298.08    191.34 o 
   3   8  26     8376.73     7708.24    337.78 o 
   4   8  26     5183.25     4849.78    323.99 o 
   5   8  26        1.69     -114.43    180.66 o 
   6   8  26     5783.44     5039.60    296.62 o 
   7   8  26     6789.42     6436.63    329.16 o 
   1   9  26     1895.76     1324.08    222.97 o 
   2   9  26     4043.11     3633.93    269.82 o 
   3   9  26       89.68      134.63    184.04 o 
   4   9  26     2786.54     2591.14    236.63 o 
   5   9  26     5172.47     4391.59    269.21 o 
   1   1  27       11.03     -116.77    144.59 o 
   2   1  27      900.92     1157.80    169.74 o 
   3   1  27       15.67       38.83    150.73 o 
   4   1  27      739.47      840.59    166.54 o 
   5   1  27       16.19      193.61    152.25 o 
   6   1  27      222.32      159.09    158.43 o 
   7   1  27       37.06      319.34    176.19 o 
   8   1  27      418.31      449.42    184.94 o 
   9   1  27       99.14      -95.03    164.29 o 
  10   1  27        0.09      -91.74    178.62 o 
  11   1  27       18.12      216.44    189.55 o 
   0   2  27       29.23      111.68    211.08 o 
   1   2  27      608.51      601.84    159.30 o 
   2   2  27       71.80      397.75    165.93 o 
   3   2  27     2167.00     2993.03    213.74 o 
   4   2  27        9.38      124.08    161.41 o 
   5   2  27      403.19      326.80    182.90 o 
   6   2  27      190.51      309.21    166.37 o 
   7   2  27     1521.32     1486.55    204.22 o 
   8   2  27       27.42      290.67    185.58 o 
   9   2  27      387.64      168.17    186.70 o 
  10   2  27       61.69     -107.98    186.17 o 
  11   2  27       19.12       76.61    191.67 o 
   1   3  27       30.96       88.93    172.29 o 
   2   3  27     2975.11     3237.27    231.63 o 
   3   3  27       26.38      117.65    171.12 o 
   4   3  27     1940.62     2070.34    201.88 o 
   5   3  27      406.00      317.72    163.38 o 
   6   3  27      948.36      957.12    188.11 o 
   7   3  27        3.12      311.44    182.00 o 
   8   3  27     1854.09     2191.41    221.31 o 
   9   3  27       66.74      172.49    185.38 o 
  10   3  27       21.73      167.12    190.03 o 
   0   4  27      435.19      515.01    260.08 o 
   1   4  27     1217.79     1018.56    197.68 o 
   2   4  27        3.55       94.36    177.64 o 
   3   4  27     4232.47     4672.69    265.23 o 
   4   4  27       46.10      102.49    178.61 o 
   5   4  27      175.70      -92.76    167.40 o 
   6   4  27      139.17        0.95    183.79 o 
   7   4  27     3617.30     3563.38    263.65 o 
   8   4  27       22.16      131.77    202.59 o 
   9   4  27      538.11      451.03    201.15 o 
  10   4  27      388.77      373.94    203.76 o 
   1   5  27       66.44      196.05    185.42 o 
   2   5  27     8207.98     8113.70    330.27 o 
   3   5  27        2.02      248.92    185.22 o 
   4   5  27     4145.40     4294.90    262.95 o 
   5   5  27     1142.96      854.73    189.98 o 
   6   5  27     2183.71     2686.28    250.66 o 
   7   5  27       19.88     -152.72    196.55 o 
   8   5  27     4927.07     4927.62    297.66 o 
   9   5  27      741.55      513.41    221.05 o 
   0   6  27      532.13      245.69    268.46 o 
   1   6  27     3519.40     3602.19    255.54 o 
   2   6  27       12.95      294.78    189.64 o 
   3   6  27     7247.74     7588.73    327.51 o 
   4   6  27      171.11      118.36    181.23 o 
   5   6  27       14.56      199.88    184.79 o 
   6   6  27       40.60      153.12    196.98 o 
   7   6  27     4777.05     4998.62    323.05 o 
   8   6  27        1.16      282.21    213.55 o 
   1   7  27      222.06      142.89    195.30 o 
   2   7  27     4084.30     3910.63    269.86 o 
   3   7  27       39.85      349.61    200.92 o 
   4   7  27     3081.27     3290.30    245.99 o 
   5   7  27      786.98      884.13    201.58 o 
   6   7  27     1155.28      980.28    238.64 o 
   7   7  27       20.08     -180.37    317.07 o 
   0   8  27     1223.77      949.42    375.02 o 
   1   8  27     4523.91     3929.93    273.56 o 
   2   8  27      114.42      464.18    205.67 o 
   3   8  27     7979.41     7981.89    343.75 o 
   4   8  27      393.78      436.02    198.12 o 
   5   8  27      180.29       84.68    203.48 o 
   1   9  27      630.63      366.86    210.64 o 
   0   0  28       92.61     -198.91    463.32 o 
   1   0  28    19696.39    20562.26    628.98 o 
   2   0  28      181.93      315.93    223.22 o 
   3   0  28    33720.58    35077.46   1031.27 o 
   4   0  28       38.18     -119.38    226.71 o 
   5   0  28      602.77      -94.94    217.04 o 
   6   0  28        8.26     -185.58    248.90 o 
   7   0  28    26799.01    28223.43    840.07 o 
   8   0  28       36.55      591.56    286.78 o 
   9   0  28     8260.65     8216.01    576.95 o 
  10   0  28       75.23      412.53    289.50 o 
   1   1  28       24.27      -36.05    154.20 o 
   2   1  28    26414.45    27391.68    708.60 o 
   3   1  28       83.30       43.82    157.96 o 
   4   1  28    12198.17    12529.77    346.72 o 
   5   1  28      130.20       58.81    168.62 o 
   6   1  28    11547.03    11902.32    518.25 o 
   7   1  28       39.03      328.74    184.13 o 
   8   1  28    24819.06    25335.04    526.22 o 
   9   1  28      227.00      210.24    203.15 o 
  10   1  28        8.14      -34.33    201.73 o 
   0   2  28      451.77      541.44    269.75 o 
   1   2  28    16537.55    17000.82    402.34 o 
   2   2  28      212.84      593.85    179.07 o 
   3   2  28    37230.16    38469.39    620.66 o 
   4   2  28      169.33       66.11    166.76 o 
   5   2  28       24.17      -35.49    166.16 o 
   6   2  28       29.18       35.43    187.24 o 
   7   2  28    26459.03    26801.94    507.98 o 
   8   2  28       14.32      119.99    186.73 o 
   9   2  28    12467.63    13220.13    393.16 o 
  10   2  28        5.68      193.89    192.60 o 
   1   3  28       99.84      167.53    185.55 o 
   2   3  28    33655.55    33198.59    604.65 o 
   3   3  28        4.71      203.54    184.36 o 
   4   3  28    15074.04    16144.43    604.42 o 
   5   3  28      357.96      391.87    205.25 o 
   6   3  28     9789.69     9640.79    364.16 o 
   7   3  28        7.49      282.70    199.57 o 
   8   3  28    27234.89    27309.04    593.82 o 
   9   3  28      192.89       70.18    196.18 o 
   0   4  28      335.59      412.56    271.40 o 
   1   4  28    13214.93    13621.43    398.59 o 
   2   4  28        1.58       47.43    184.73 o 
   3   4  28    35487.02    35949.37    645.14 o 
   4   4  28       18.87       87.83    187.44 o 
   5   4  28      156.27      231.48    186.78 o 
   6   4  28       30.77     -113.29    286.92 o 
   7   4  28    28120.37    28276.15    911.07 o 
   8   4  28        3.13     -139.94    205.50 o 
   9   4  28    11423.81    12006.50    419.32 o 
   1   5  28        7.22      175.92    205.16 o 
   2   5  28    35275.88    34998.66    638.81 o 
   3   5  28       95.84      235.86    193.28 o 
   4   5  28    12564.68    12992.00    405.08 o 
   5   5  28       21.86       22.27    194.72 o 
   6   5  28    12060.16    11575.58    394.83 o 
   7   5  28      109.63      281.15    227.87 o 
   8   5  28    22490.87    23284.57    565.75 o 
   0   6  28      452.98       31.25    272.92 o 
   1   6  28     9779.32     9095.77    370.84 o 
   2   6  28        1.42      313.06    200.77 o 
   3   6  28    26810.83    25798.18    538.94 o 
   4   6  28       38.02      265.28    201.03 o 
   5   6  28      275.58      191.93    200.04 o 
   6   6  28      235.04      476.59    226.69 o 
   7   6  28    18594.45    17594.34    495.65 o 
   1   7  28       11.10     -111.76    195.39 o 
   2   7  28    13040.28    12384.68    413.95 o 
   3   7  28       77.16       68.60    202.73 o 
   4   7  28     8216.47     8342.59    579.43 o 
   5   7  28       19.99     -113.79    202.83 o 
   0   8  28      171.50      526.50    299.15 o 
   1   8  28     6641.18     6512.45    326.34 o 
   2   8  28       24.86       13.97    204.64 o 
   1   1  29      327.78      376.97    168.02 o 
   2   1  29     2187.28     2256.47    199.63 o 
   3   1  29       84.68      337.24    179.32 o 
   4   1  29      421.46      202.70    188.85 o 
   5   1  29      153.61      -68.45    186.11 o 
   6   1  29      645.31      595.31    232.62 o 
   7   1  29      111.27      793.14    242.71 o 
   8   1  29     1230.67     1222.99    230.11 o 
   9   1  29       15.17      -41.63    240.41 o 
   0   2  29      964.71     1237.23    296.34 o 
   1   2  29     1120.34     1172.92    218.04 o 
   2   2  29       50.37      733.16    184.16 o 
   3   2  29     2693.52     2691.19    219.90 o 
   4   2  29      732.25      873.08    193.00 o 
   5   2  29      188.96     -125.71    175.05 o 
   6   2  29      696.69      885.58    222.65 o 
   7   2  29     1429.55     1421.56    225.26 o 
   8   2  29      233.60      458.95    197.55 o 
   1   3  29      152.64       38.84    186.81 o 
   2   3  29     1579.88     1684.91    222.27 o 
   3   3  29       57.37      179.47    190.89 o 
   4   3  29      408.62      431.94    197.44 o 
   5   3  29      132.17      114.51    193.62 o 
   6   3  29       42.12      427.95    232.61 o 
   7   3  29      343.08      329.18    226.82 o 
   8   3  29     2034.15     2418.21    257.69 o 
   0   4  29      123.18     -258.79    258.79 o 
   1   4  29      213.51      -40.29    188.84 o 
   2   4  29       34.93      366.17    197.14 o 
   3   4  29     1505.12     1389.31    220.22 o 
   4   4  29      130.86      456.16    201.81 o 
   5   4  29       29.82      207.66    197.90 o 
   6   4  29       97.85      258.46    234.93 o 
   7   4  29      572.53      595.14    236.94 o 
   1   5  29      978.87      952.59    213.17 o 
   2   5  29     4348.92     4506.27    285.00 o 
   3   5  29       36.78     -116.63    194.65 o 
   4   5  29      955.19      717.37    214.48 o 
   5   5  29     1926.86     2033.44    258.10 o 
   6   5  29      663.98      493.81    249.61 o 
   0   6  29     2332.94     2637.34    379.46 o 
   1   6  29     2902.33     2976.83    255.77 o 
   2   6  29        6.78      356.14    206.62 o 
   3   6  29     7595.78     7825.23    345.09 o 
   4   6  29     1536.56     1455.37    233.90 o 
   5   6  29      764.54      775.62    235.80 o 
   1   7  29     1479.17     1447.44    235.67 o 
   2   7  29     4740.96     4480.24    295.73 o 
   0   0  30    17531.71    19950.09   1644.32 o 
   1   0  30     3356.86     3348.12    364.79 o 
   2   0  30     1249.79     1271.97    316.99 o 
   3   0  30     8279.40     8624.20    494.93 o 
   4   0  30     8589.72     8527.56    498.28 o 
   5   0  30     1235.19     1241.33    372.50 o 
   6   0  30    10388.46     9915.36    763.71 o 
   7   0  30     6741.33     6575.15    661.56 o 
   1   1  30    10353.35    11011.83    415.25 o 
   2   1  30    11037.31    11221.57    474.90 o 
   3   1  30     1973.67     1890.95    234.37 o 
   4   1  30     5413.91     5096.11    291.00 o 
   5   1  30    14676.91    15900.00    679.01 o 
   6   1  30     4424.71     4150.64    314.67 o 
   7   1  30     1055.62     1573.25    261.49 o 
   0   2  30    16773.00    17506.87    611.84 o 
   1   2  30     4457.85     4211.49    273.02 o 
   2   2  30     1403.17     1290.20    220.87 o 
   3   2  30     9893.86    10876.98    381.28 o 
   4   2  30     8164.97     9191.20    332.27 o 
   5   2  30      233.63      274.62    200.02 o 
   6   2  30     9405.20     9785.19    391.61 o 
   7   2  30     7170.52     6454.10    368.21 o 
   1   3  30     8791.00     9159.80    358.28 o 
   2   3  30     8564.58     8278.27    341.99 o 
   3   3  30      538.20      409.98    204.83 o 
   4   3  30     5717.09     5066.55    289.73 o 
   5   3  30    13639.20    14952.61    456.34 o 
   6   3  30     2694.44     2508.16    291.44 o 
   0   4  30    25726.69    27436.30    792.53 o 
   1   4  30     6873.37     6542.73    374.44 o 
   2   4  30     1805.35     2199.14    245.46 o 
   3   4  30    13399.23    13321.24    422.28 o 
   4   4  30    14395.10    16331.53    435.32 o 
   5   4  30       73.73      331.07    221.48 o 
   1   5  30     9540.52    10239.62    384.28 o 
   2   5  30    12143.13    12236.28    414.40 o 
   3   5  30     1107.02     1306.17    232.81 o 
   4   5  30     4898.09     5173.85    304.78 o 
   0   6  30    11359.60    12130.71    592.31 o 
   1   6  30     3545.98     3407.11    314.13 o 
   1   1  31        5.51      102.10    217.36 o 
   2   1  31        3.14     -123.50    216.68 o 
   3   1  31      150.69       95.63    221.57 o 
   4   1  31        8.24      181.70    225.96 o 
   5   1  31      259.15      724.40    290.71 o 
   0   2  31     2592.25     3493.82    693.88 o 
   1   2  31      104.59      374.66    208.63 o 
   2   2  31      110.78       78.19    200.66 o 
   3   2  31       80.63       54.21    203.27 o 
   4   2  31     1228.83      989.83    237.47 o 
   5   2  31        9.50       82.49    291.29 o 
   1   3  31      355.00      546.68    214.85 o 
   2   3  31       29.19     -135.64    200.89 o 
   3   3  31      362.97      110.74    208.17 o 
   4   3  31       52.48      129.01    203.66 o 
   0   4  31     2322.18     2690.66    378.10 o 
   1   4  31        9.19      566.58    215.32 o 
   2   4  31      603.54      579.89    218.20 o 
   0   0  32    31214.77    32790.00   1257.30 o 
   1   0  32       39.22      347.86    321.48 o 
   2   0  32     2429.10     2213.85    478.98 o 
   1   1  32    17392.20    17630.12    854.06 o 
   2   1  32      182.17      204.47    430.25 o 
                                                 
