# Supplementary material for: Crystal structure of bis­(aceto­nitrile-κN)(4,4′-di-tert-butyl-2,2′-bi­pyridine-κ2 N,N′)platinum(II) bis­(tetra­fluorido­borate) packing as head-to-head dimers
Source: Acta Crystallogr E Crystallogr Commun. 2018 Apr 24;74(Pt 5):695–7. doi: 10.1107/S2056989018005923 (PMC5947490; doi:10.1107/S2056989018005923)
Supplement: Supplementary file 3 [file e-74-00695-Isup3.mol]

str0411
  --CCDC--040618    3D                              

 67 67  0  0  0  0  0  0  0  0999 V2000
    1.6126    6.3534    4.6997 Pt     0
    1.7844    4.8409    5.9876 N      0
    1.7779    4.9635    7.3245 C      0
    1.7027    5.8297    7.7089 H      0
    1.6815    4.8305    3.4133 N      0
    1.8776    3.8678    8.1509 C      0
    1.8629    3.9839    9.0950 H      0
    1.6423    7.7929    6.0878 N      0
    1.9985    2.5842    7.6135 C      0
    1.4217    7.7759    3.3181 N      0
    2.0148    2.4889    6.2116 C      0
    2.0916    1.6358    5.8005 H      0
    1.9184    3.6147    5.4327 C      0
    1.9315    3.6199    3.9584 C      0
    2.1913    2.5189    3.1699 C      0
    2.3678    1.6802    3.5782 H      0
    2.1995    2.6220    1.7763 C      0
    1.8939    3.8717    1.2580 C      0
    1.8661    3.9878    0.3139 H      0
    1.6325    4.9400    2.0696 C      0
    1.4119    5.7775    1.6799 H      0
    2.0671    1.3345    8.4748 C      0
    3.3956    0.6014    8.1918 C      0
    3.4561    0.3900    7.2368 H      0
    3.4300   -0.2270    8.7133 H      0
    4.1473    1.1779    8.4472 H      0
    0.9102    0.3992    8.1082 C      0
    1.0197    0.0900    7.1841 H      0
    0.0621    0.8805    8.1936 H      0
    0.9102   -0.3718    8.7133 H      0
    1.9723    1.6789    9.9676 C      0
    1.1700    2.2150   10.1296 H      0
    2.7665    2.1876   10.2350 H      0
    1.9233    0.8518   10.4912 H      0
    2.5639    1.4193    0.9198 C      0
    1.4887    0.3418    1.0998 C      0
    1.4298    0.0939    2.0465 H      0
    1.7272   -0.4487    0.5700 H      0
    0.6242    0.6888    0.7960 H      0
    3.9169    0.8570    1.3535 C      0
    3.8940    0.6575    2.3127 H      0
    4.6179    1.5171    1.1752 H      0
    4.1048    0.0352    0.8538 H      0
    2.6766    1.7858   -0.5675 C      0
    1.7991    2.0663   -0.9015 H      0
    2.9838    1.0057   -1.0747 H      0
    3.3156    2.5202   -0.6755 H      0
    1.6635    8.6421    6.8150 C      0
    1.6651    9.7170    7.8018 C      0
    2.3662   10.3640    7.5809 H      0
    1.8367    9.3426    8.6907 H      0
    0.7942   10.1657    7.7993 H      0
    1.3056    8.5573    2.5261 C      0
    1.1471    9.5500    1.4639 C      0
    1.4102    9.1548    0.6052 H      0
    1.7142   10.3262    1.6548 H      0
    0.2108    9.8331    1.4187 H      0
    5.5347    6.1858    4.6550 F      0
    6.8011    4.3348    4.5781 F      0
    4.7503    4.2656    5.5384 F      0
    4.9235    4.4939    3.2845 F      0
    5.4922    4.8200    4.4998 B      0
    1.5753    7.0598    9.4754 F      0
    0.8154    7.2881   11.5815 F      0
    3.0084    7.4942   11.1747 F      0
    2.0214    5.4514   11.0205 F      0
    1.8710    6.7650   10.8728 B      0
  1  2  1
  1  5  1
  1  8  1
  1 10  1
  2  3  1
  2 13  1
  3  4  1
  3  6  1
  5 14  1
  5 20  1
  6  7  1
  6  9  1
  8 48  1
  9 11  1
  9 22  1
 10 53  1
 11 12  1
 11 13  1
 13 14  1
 14 15  1
 15 16  1
 15 17  1
 17 18  1
 17 35  1
 18 19  1
 18 20  1
 20 21  1
 22 23  1
 22 27  1
 22 31  1
 23 24  1
 23 25  1
 23 26  1
 27 28  1
 27 29  1
 27 30  1
 31 32  1
 31 33  1
 31 34  1
 35 36  1
 35 40  1
 35 44  1
 36 37  1
 36 38  1
 36 39  1
 40 41  1
 40 42  1
 40 43  1
 44 45  1
 44 46  1
 44 47  1
 48 49  1
 49 50  1
 49 51  1
 49 52  1
 53 54  1
 54 55  1
 54 56  1
 54 57  1
 58 62  1
 59 62  1
 60 62  1
 61 62  1
 63 67  1
 64 67  1
 65 67  1
 66 67  1
M  END
$$$$
